# Supplementary material for: Radiotherapy combined with anti-PD-1 immunotherapy promotes ferroptosis-driven control of hepatocellular carcinoma
Source: Genes Immun. 2025 Dec 19;27(1):91–105. doi: 10.1038/s41435-025-00370-2 (PMC12923356; doi:10.1038/s41435-025-00370-2)
Supplement: Supplementary file 2 — Table S1 [file 41435_2025_370_MOESM2_ESM.xls]

Table S1 GO analysis on differential expressed genes screened by MeRIP-seq.
ID	Description	category	ListHits	ListTotal	PopHits	PopTotal	EnrichmentScore	pvalue	p.adjust	target
GO:0046697	decidualization	biological_process	2	14	21	19240	130.884353741497	0.000102440440566451	0.0288882042397393	Lif/Ptgs2
GO:0007566	embryo implantation	biological_process	2	14	45	19240	61.0793650793651	0.000478138609446486	0.0314730151152176	Lif/Ptgs2
GO:0004666	prostaglandin-endoperoxide synthase activity	molecular_function	1	14	2	19240	687.142857142857	0.0014548097738496	0.0314730151152176	Ptgs2
GO:0031696	alpha-2C adrenergic receptor binding	molecular_function	1	14	2	19240	687.142857142857	0.0014548097738496	0.0314730151152176	Adra2a
GO:0070473	negative regulation of uterine smooth muscle contraction	biological_process	1	14	2	19240	687.142857142857	0.0014548097738496	0.0314730151152176	Adra2a
GO:0070948	regulation of neutrophil mediated cytotoxicity	biological_process	1	14	2	19240	687.142857142857	0.0014548097738496	0.0314730151152176	Dnase1
GO:0090362	positive regulation of platelet-derived growth factor production	biological_process	1	14	2	19240	687.142857142857	0.0014548097738496	0.0314730151152176	Ptgs2
GO:0004938	alpha2-adrenergic receptor activity	molecular_function	1	14	3	19240	458.095238095238	0.00218147744528974	0.0314730151152176	Adra2a
GO:0005146	leukemia inhibitory factor receptor binding	molecular_function	1	14	3	19240	458.095238095238	0.00218147744528974	0.0314730151152176	Lif
GO:0033138	positive regulation of peptidyl-serine phosphorylation	biological_process	2	14	101	19240	27.2135785007072	0.00238288973019487	0.0314730151152176	Lif/Ptgs2
GO:0002673	regulation of acute inflammatory response	biological_process	1	14	4	19240	343.571428571429	0.00290765404849014	0.0314730151152176	Dnase1
GO:0019371	cyclooxygenase pathway	biological_process	1	14	4	19240	343.571428571429	0.00290765404849014	0.0314730151152176	Ptgs2
GO:0019815	B cell receptor complex	cellular_component	1	14	4	19240	343.571428571429	0.00290765404849014	0.0314730151152176	Cd79b
GO:0032227	negative regulation of synaptic transmission, dopaminergic	biological_process	1	14	4	19240	343.571428571429	0.00290765404849014	0.0314730151152176	Ptgs2
GO:0035624	receptor transactivation	biological_process	1	14	4	19240	343.571428571429	0.00290765404849014	0.0314730151152176	Adra2a
GO:0051380	norepinephrine binding	molecular_function	1	14	4	19240	343.571428571429	0.00290765404849014	0.0314730151152176	Adra2a
GO:0072108	positive regulation of mesenchymal to epithelial transition involved in metanephros morphogenesis	biological_process	1	14	4	19240	343.571428571429	0.00290765404849014	0.0314730151152176	Lif
GO:1902219	negative regulation of intrinsic apoptotic signaling pathway in response to osmotic stress	biological_process	1	14	4	19240	343.571428571429	0.00290765404849014	0.0314730151152176	Ptgs2
GO:1903025	regulation of RNA polymerase II regulatory region sequence-specific DNA binding	biological_process	1	14	4	19240	343.571428571429	0.00290765404849014	0.0314730151152176	Lif
GO:0004530	deoxyribonuclease I activity	molecular_function	1	14	5	19240	274.857142857143	0.00363333988979397	0.0314730151152176	Dnase1
GO:0048861	leukemia inhibitory factor signaling pathway	biological_process	1	14	5	19240	274.857142857143	0.00363333988979397	0.0314730151152176	Lif
GO:0050955	thermoception	biological_process	1	14	5	19240	274.857142857143	0.00363333988979397	0.0314730151152176	Adra2a
GO:0051379	epinephrine binding	molecular_function	1	14	5	19240	274.857142857143	0.00363333988979397	0.0314730151152176	Adra2a
GO:0060708	spongiotrophoblast differentiation	biological_process	1	14	5	19240	274.857142857143	0.00363333988979397	0.0314730151152176	Lif
GO:0090271	positive regulation of fibroblast growth factor production	biological_process	1	14	5	19240	274.857142857143	0.00363333988979397	0.0314730151152176	Ptgs2
GO:1903202	negative regulation of oxidative stress-induced cell death	biological_process	1	14	5	19240	274.857142857143	0.00363333988979397	0.0314730151152176	Hspb1
GO:0038033	positive regulation of endothelial cell chemotaxis by VEGF-activated vascular endothelial growth factor receptor signaling pathway	biological_process	1	14	6	19240	229.047619047619	0.00435853527536911	0.0314730151152176	Hspb1
GO:0045345	positive regulation of MHC class I biosynthetic process	biological_process	1	14	6	19240	229.047619047619	0.00435853527536911	0.0314730151152176	Ciita
GO:0072307	regulation of metanephric nephron tubule epithelial cell differentiation	biological_process	1	14	6	19240	229.047619047619	0.00435853527536911	0.0314730151152176	Lif
GO:0043410	positive regulation of MAPK cascade	biological_process	2	14	138	19240	19.9171842650103	0.00439247573648767	0.0314730151152176	Adra2a/Lif
GO:0002283	neutrophil activation involved in immune response	biological_process	1	14	7	19240	196.326530612245	0.00508324051120923	0.0314730151152176	Dnase1
GO:0004536	deoxyribonuclease activity	molecular_function	1	14	7	19240	196.326530612245	0.00508324051120923	0.0314730151152176	Dnase1
GO:0030728	ovulation	biological_process	1	14	7	19240	196.326530612245	0.00508324051120923	0.0314730151152176	Ptgs2
GO:0031622	positive regulation of fever generation	biological_process	1	14	7	19240	196.326530612245	0.00508324051120923	0.0314730151152176	Ptgs2
GO:0032795	heterotrimeric G-protein binding	molecular_function	1	14	7	19240	196.326530612245	0.00508324051120923	0.0314730151152176	Adra2a
GO:0045590	negative regulation of regulatory T cell differentiation	biological_process	1	14	7	19240	196.326530612245	0.00508324051120923	0.0314730151152176	Hspb1
GO:0045835	negative regulation of meiotic nuclear division	biological_process	1	14	7	19240	196.326530612245	0.00508324051120923	0.0314730151152176	Lif
GO:0060385	axonogenesis involved in innervation	biological_process	1	14	7	19240	196.326530612245	0.00508324051120923	0.0314730151152176	Nptx1
GO:0060392	negative regulation of SMAD protein signal transduction	biological_process	1	14	7	19240	196.326530612245	0.00508324051120923	0.0314730151152176	Cilp
GO:0000737	DNA catabolic process, endonucleolytic	biological_process	1	14	8	19240	171.785714285714	0.00580745590313159	0.0314730151152176	Dnase1
GO:0006308	DNA catabolic process	biological_process	1	14	8	19240	171.785714285714	0.00580745590313159	0.0314730151152176	Dnase1
GO:0035865	cellular response to potassium ion	biological_process	1	14	8	19240	171.785714285714	0.00580745590313159	0.0314730151152176	Nptx1
GO:0045986	negative regulation of smooth muscle contraction	biological_process	1	14	8	19240	171.785714285714	0.00580745590313159	0.0314730151152176	Ptgs2
GO:0051461	positive regulation of corticotropin secretion	biological_process	1	14	8	19240	171.785714285714	0.00580745590313159	0.0314730151152176	Lif
GO:0060290	transdifferentiation	biological_process	1	14	8	19240	171.785714285714	0.00580745590313159	0.0314730151152176	Lif
GO:0060463	lung lobe morphogenesis	biological_process	1	14	8	19240	171.785714285714	0.00580745590313159	0.0314730151152176	Lif
GO:0071875	adrenergic receptor signaling pathway	biological_process	1	14	8	19240	171.785714285714	0.00580745590313159	0.0314730151152176	Adra2a
GO:0099641	anterograde axonal protein transport	biological_process	1	14	8	19240	171.785714285714	0.00580745590313159	0.0314730151152176	Hspb1
GO:0010976	positive regulation of neuron projection development	biological_process	2	14	168	19240	16.3605442176871	0.00643765466973702	0.0314730151152176	Hspb1/Lif
GO:0004935	adrenergic receptor activity	molecular_function	1	14	9	19240	152.698412698413	0.00653118175677958	0.0314730151152176	Adra2a
GO:0031394	positive regulation of prostaglandin biosynthetic process	biological_process	1	14	9	19240	152.698412698413	0.00653118175677958	0.0314730151152176	Ptgs2
GO:0042596	fear response	biological_process	1	14	9	19240	152.698412698413	0.00653118175677958	0.0314730151152176	Adra2a
GO:0043569	negative regulation of insulin-like growth factor receptor signaling pathway	biological_process	1	14	9	19240	152.698412698413	0.00653118175677958	0.0314730151152176	Cilp
GO:0048644	muscle organ morphogenesis	biological_process	1	14	9	19240	152.698412698413	0.00653118175677958	0.0314730151152176	Lif
GO:0060426	lung vasculature development	biological_process	1	14	9	19240	152.698412698413	0.00653118175677958	0.0314730151152176	Lif
GO:0071636	positive regulation of transforming growth factor beta production	biological_process	1	14	9	19240	152.698412698413	0.00653118175677958	0.0314730151152176	Ptgs2
GO:0097512	cardiac myofibril	cellular_component	1	14	9	19240	152.698412698413	0.00653118175677958	0.0314730151152176	Hspb1
GO:0150077	regulation of neuroinflammatory response	biological_process	1	14	9	19240	152.698412698413	0.00653118175677958	0.0314730151152176	Ptgs2
GO:0007260	tyrosine phosphorylation of STAT protein	biological_process	1	14	10	19240	137.428571428571	0.00725441837762109	0.0314730151152176	Lif
GO:0031996	thioesterase binding	molecular_function	1	14	10	19240	137.428571428571	0.00725441837762109	0.0314730151152176	Adra2a
GO:0035633	maintenance of blood-brain barrier	biological_process	1	14	10	19240	137.428571428571	0.00725441837762109	0.0314730151152176	Ptgs2
GO:0045955	negative regulation of calcium ion-dependent exocytosis	biological_process	1	14	10	19240	137.428571428571	0.00725441837762109	0.0314730151152176	Adra2a
GO:0048708	astrocyte differentiation	biological_process	1	14	10	19240	137.428571428571	0.00725441837762109	0.0314730151152176	Lif
GO:0051926	negative regulation of calcium ion transport	biological_process	1	14	10	19240	137.428571428571	0.00725441837762109	0.0314730151152176	Ptgs2
GO:0060135	maternal process involved in female pregnancy	biological_process	1	14	10	19240	137.428571428571	0.00725441837762109	0.0314730151152176	Lif
GO:0043653	mitochondrial fragmentation involved in apoptotic process	biological_process	1	14	11	19240	124.935064935065	0.00797716607095	0.0330817769412927	Nptx1
GO:1902176	negative regulation of oxidative stress-induced intrinsic apoptotic signaling pathway	biological_process	1	14	11	19240	124.935064935065	0.00797716607095	0.0330817769412927	Hspb1
GO:2001028	positive regulation of endothelial cell chemotaxis	biological_process	1	14	11	19240	124.935064935065	0.00797716607095	0.0330817769412927	Hspb1
GO:0042640	anagen	biological_process	1	14	12	19240	114.52380952381	0.00869942514188482	0.0350462555715931	Ptgs2
GO:0045348	positive regulation of MHC class II biosynthetic process	biological_process	1	14	12	19240	114.52380952381	0.00869942514188482	0.0350462555715931	Ciita
GO:0045741	positive regulation of epidermal growth factor-activated receptor activity	biological_process	1	14	13	19240	105.714285714286	0.00942119589536983	0.0357522371925189	Adra2a
GO:0048711	positive regulation of astrocyte differentiation	biological_process	1	14	13	19240	105.714285714286	0.00942119589536983	0.0357522371925189	Lif
GO:0071498	cellular response to fluid shear stress	biological_process	1	14	13	19240	105.714285714286	0.00942119589536983	0.0357522371925189	Ptgs2
GO:0002526	acute inflammatory response	biological_process	1	14	14	19240	98.1632653061224	0.0101424786361756	0.0357522371925189	Adra2a
GO:0006940	regulation of smooth muscle contraction	biological_process	1	14	14	19240	98.1632653061224	0.0101424786361756	0.0357522371925189	Adra2a
GO:0031100	animal organ regeneration	biological_process	1	14	14	19240	98.1632653061224	0.0101424786361756	0.0357522371925189	Lif
GO:0031915	positive regulation of synaptic plasticity	biological_process	1	14	14	19240	98.1632653061224	0.0101424786361756	0.0357522371925189	Ptgs2
GO:0045651	positive regulation of macrophage differentiation	biological_process	1	14	14	19240	98.1632653061224	0.0101424786361756	0.0357522371925189	Lif
GO:0046888	negative regulation of hormone secretion	biological_process	1	14	14	19240	98.1632653061224	0.0101424786361756	0.0357522371925189	Lif
GO:0099151	regulation of postsynaptic density assembly	biological_process	1	14	14	19240	98.1632653061224	0.0101424786361756	0.0357522371925189	Nptx1
GO:0032870	cellular response to hormone stimulus	biological_process	1	14	15	19240	91.6190476190476	0.0108632736688962	0.0369089539111894	Adra2a
GO:0033630	positive regulation of cell adhesion mediated by integrin	biological_process	1	14	15	19240	91.6190476190476	0.0108632736688962	0.0369089539111894	Lif
GO:0099645	neurotransmitter receptor localization to postsynaptic specialization membrane	biological_process	1	14	15	19240	91.6190476190476	0.0108632736688962	0.0369089539111894	Nptx1
GO:0005125	cytokine activity	molecular_function	2	14	223	19240	12.3254324151185	0.011103292365285	0.0369102054827871	Lif/Sectm1a
GO:0006839	mitochondrial transport	biological_process	1	14	16	19240	85.8928571428571	0.0115835812979542	0.0369102054827871	Nptx1
GO:0031005	filamin binding	molecular_function	1	14	16	19240	85.8928571428571	0.0115835812979542	0.0369102054827871	Hspb7
GO:0051044	positive regulation of membrane protein ectodomain proteolysis	biological_process	1	14	16	19240	85.8928571428571	0.0115835812979542	0.0369102054827871	Adra2a
GO:0098691	dopaminergic synapse	cellular_component	1	14	16	19240	85.8928571428571	0.0115835812979542	0.0369102054827871	Adra2a
GO:0042803	protein homodimerization activity	molecular_function	3	14	686	19240	6.00999583506872	0.0122426932075346	0.0369102054827871	Adra2a/Hspb1/Ptgs2
GO:0016702	oxidoreductase activity, acting on single donors with incorporation of molecular oxygen, incorporation of two atoms of oxygen	molecular_function	1	14	17	19240	80.8403361344538	0.0123034018275957	0.0369102054827871	Ptgs2
GO:0061179	negative regulation of insulin secretion involved in cellular response to glucose stimulus	biological_process	1	14	17	19240	80.8403361344538	0.0123034018275957	0.0369102054827871	Adra2a
GO:0071880	adenylate cyclase-activating adrenergic receptor signaling pathway	biological_process	1	14	17	19240	80.8403361344538	0.0123034018275957	0.0369102054827871	Adra2a
GO:0090336	positive regulation of brown fat cell differentiation	biological_process	1	14	17	19240	80.8403361344538	0.0123034018275957	0.0369102054827871	Ptgs2
GO:0098962	regulation of postsynaptic neurotransmitter receptor activity	biological_process	1	14	17	19240	80.8403361344538	0.0123034018275957	0.0369102054827871	Nptx1
GO:0019229	regulation of vasoconstriction	biological_process	1	14	18	19240	76.3492063492063	0.0130227355618936	0.0382542857130624	Adra2a
GO:0050995	negative regulation of lipid catabolic process	biological_process	1	14	18	19240	76.3492063492063	0.0130227355618936	0.0382542857130624	Adra2a
GO:0001516	prostaglandin biosynthetic process	biological_process	1	14	19	19240	72.3308270676692	0.0137415828047474	0.0387512635093875	Ptgs2
GO:0031430	M band	cellular_component	1	14	19	19240	72.3308270676692	0.0137415828047474	0.0387512635093875	Hspb1
GO:0043292	contractile fiber	cellular_component	1	14	19	19240	72.3308270676692	0.0137415828047474	0.0387512635093875	Hspb1
GO:0060707	trophoblast giant cell differentiation	biological_process	1	14	19	19240	72.3308270676692	0.0137415828047474	0.0387512635093875	Lif
GO:0006955	immune response	biological_process	2	14	253	19240	10.8639186900056	0.0141225844772956	0.0392086939277546	Lif/Sectm1a
GO:0005640	nuclear outer membrane	cellular_component	1	14	20	19240	68.7142857142857	0.0144599438598811	0.0392086939277546	Ptgs2
GO:0043083	synaptic cleft	cellular_component	1	14	20	19240	68.7142857142857	0.0144599438598811	0.0392086939277546	Nptx1
GO:0045987	positive regulation of smooth muscle contraction	biological_process	1	14	20	19240	68.7142857142857	0.0144599438598811	0.0392086939277546	Ptgs2
GO:0046677	response to antibiotic	biological_process	1	14	21	19240	65.4421768707483	0.0151778190308474	0.0403787261009335	Ciita
GO:0090050	positive regulation of cell migration involved in sprouting angiogenesis	biological_process	1	14	21	19240	65.4421768707483	0.0151778190308474	0.0403787261009335	Ptgs2
GO:0031674	I band	cellular_component	1	14	23	19240	59.7515527950311	0.0166121129336099	0.0433760726599813	Hspb1
GO:0061077	chaperone-mediated protein folding	biological_process	1	14	23	19240	59.7515527950311	0.0166121129336099	0.0433760726599813	Hspb1
GO:0032148	activation of protein kinase B activity	biological_process	1	14	24	19240	57.2619047619048	0.0173285322716396	0.0448316156018565	Adra2a
GO:0046597	negative regulation of viral entry into host cell	biological_process	1	14	25	19240	54.9714285714286	0.0180444669379698	0.0462594516046135	Ciita
GO:0010575	positive regulation of vascular endothelial growth factor production	biological_process	1	14	26	19240	52.8571428571429	0.0187599172352828	0.0468167846048651	Ptgs2
GO:0090303	positive regulation of wound healing	biological_process	1	14	26	19240	52.8571428571429	0.0187599172352828	0.0468167846048651	Adra2a
GO:0099059	integral component of presynaptic active zone membrane	cellular_component	1	14	26	19240	52.8571428571429	0.0187599172352828	0.0468167846048651	Adra2a
GO:0034341	response to interferon-gamma	biological_process	1	14	27	19240	50.8994708994709	0.0194748834660889	0.0477558011951051	Ciita
GO:0035924	cellular response to vascular endothelial growth factor stimulus	biological_process	1	14	27	19240	50.8994708994709	0.0194748834660889	0.0477558011951051	Hspb1
GO:0006693	prostaglandin metabolic process	biological_process	1	14	28	19240	49.0816326530612	0.0201893659327247	0.0490810447674859	Ptgs2
GO:0033141	positive regulation of peptidyl-serine phosphorylation of STAT protein	biological_process	1	14	29	19240	47.3891625615763	0.0209033649373541	0.0499554992570666	Lif
GO:0043122	regulation of I-kappaB kinase/NF-kappaB signaling	biological_process	1	14	29	19240	47.3891625615763	0.0209033649373541	0.0499554992570666	Hspb1
GO:0098839	postsynaptic density membrane	cellular_component	1	14	31	19240	44.331797235023	0.0223299137683839	0.0529162662410442	Hspb1
GO:0030168	platelet activation	biological_process	1	14	32	19240	42.9464285714286	0.0230424641982473	0.0541497908658811	Adra2a
GO:0030574	collagen catabolic process	biological_process	1	14	33	19240	41.6450216450216	0.0237545323730302	0.054908017452414	Mmp15
GO:0051968	positive regulation of synaptic transmission, glutamatergic	biological_process	1	14	33	19240	41.6450216450216	0.0237545323730302	0.054908017452414	Ptgs2
GO:0004601	peroxidase activity	molecular_function	1	14	35	19240	39.265306122449	0.0251772231623788	0.0563490232681811	Ptgs2
GO:0005637	nuclear inner membrane	cellular_component	1	14	35	19240	39.265306122449	0.0251772231623788	0.0563490232681811	Ptgs2
GO:0050853	B cell receptor signaling pathway	biological_process	1	14	35	19240	39.265306122449	0.0251772231623788	0.0563490232681811	Cd79b
GO:1900182	positive regulation of protein localization to nucleus	biological_process	1	14	35	19240	39.265306122449	0.0251772231623788	0.0563490232681811	Lif
GO:0044183	protein folding chaperone	molecular_function	1	14	36	19240	38.1746031746032	0.0258878463790275	0.0572639009209483	Hspb1
GO:0006954	inflammatory response	biological_process	2	14	350	19240	7.8530612244898	0.0259921252407141	0.0572639009209483	Ciita/Ptgs2
GO:0016235	aggresome	cellular_component	1	14	37	19240	37.1428571428571	0.0265979885447579	0.0579004307426403	Hspb7
GO:0045595	regulation of cell differentiation	biological_process	1	14	38	19240	36.1654135338346	0.0273076499601814	0.0579004307426403	Lif
GO:0046676	negative regulation of insulin secretion	biological_process	1	14	38	19240	36.1654135338346	0.0273076499601814	0.0579004307426403	Adra2a
GO:0050873	brown fat cell differentiation	biological_process	1	14	38	19240	36.1654135338346	0.0273076499601814	0.0579004307426403	Ptgs2
GO:2001234	negative regulation of apoptotic signaling pathway	biological_process	1	14	38	19240	36.1654135338346	0.0273076499601814	0.0579004307426403	Hspb1
GO:0043536	positive regulation of blood vessel endothelial cell migration	biological_process	1	14	41	19240	33.5191637630662	0.0294337527081222	0.0616950207810955	Hspb1
GO:0005576	extracellular region	cellular_component	4	14	1699	19240	3.2355166904902	0.0295348503739287	0.0616950207810955	Cilp/Dnase1/Lif/Sectm1a
GO:0009408	response to heat	biological_process	1	14	42	19240	32.7210884353741	0.030141494124971	0.0620430754981155	Hspb7
GO:0030282	bone mineralization	biological_process	1	14	42	19240	32.7210884353741	0.030141494124971	0.0620430754981155	Ptgs2
GO:0048863	stem cell differentiation	biological_process	1	14	43	19240	31.9601328903654	0.0308487562919808	0.063038762857526	Lif
GO:0001974	blood vessel remodeling	biological_process	1	14	44	19240	31.2337662337662	0.0315555395087287	0.0640191520968452	Lif
GO:0008285	negative regulation of cell population proliferation	biological_process	2	14	392	19240	7.01166180758017	0.0320528404215502	0.0645236881492441	Lif/Ptgs2
GO:0045786	negative regulation of cell cycle	biological_process	1	14	45	19240	30.5396825396825	0.0322618440746221	0.0645236881492441	Ptgs2
GO:0045429	positive regulation of nitric oxide biosynthetic process	biological_process	1	14	46	19240	29.8757763975155	0.0329676702888938	0.065471007193437	Ptgs2
GO:0071560	cellular response to transforming growth factor beta stimulus	biological_process	1	14	47	19240	29.2401215805471	0.0336730184506089	0.0664041342872147	Cilp
GO:0032147	activation of protein kinase activity	biological_process	1	14	48	19240	28.6309523809524	0.0343778888586581	0.066859066607873	Adra2a
GO:0045907	positive regulation of vasoconstriction	biological_process	1	14	48	19240	28.6309523809524	0.0343778888586581	0.066859066607873	Ptgs2
GO:0006986	response to unfolded protein	biological_process	1	14	53	19240	25.9299191374663	0.037895085043149	0.0717208992091813	Hspb1
GO:0030216	keratinocyte differentiation	biological_process	1	14	53	19240	25.9299191374663	0.037895085043149	0.0717208992091813	Ptgs2
GO:0042307	positive regulation of protein import into nucleus	biological_process	1	14	53	19240	25.9299191374663	0.037895085043149	0.0717208992091813	Ptgs2
GO:0048286	lung alveolus development	biological_process	1	14	53	19240	25.9299191374663	0.037895085043149	0.0717208992091813	Lif
GO:0007565	female pregnancy	biological_process	1	14	54	19240	25.4497354497354	0.0385970951963464	0.0725625389691311	Adra2a
GO:0042531	positive regulation of tyrosine phosphorylation of STAT protein	biological_process	1	14	56	19240	24.5408163265306	0.0399996888016211	0.0747014055765374	Lif
GO:0010942	positive regulation of cell death	biological_process	1	14	58	19240	23.6945812807882	0.0414003821213759	0.0763065866550849	Ptgs2
GO:0043406	positive regulation of MAP kinase activity	biological_process	1	14	58	19240	23.6945812807882	0.0414003821213759	0.0763065866550849	Adra2a
GO:0000502	proteasome complex	cellular_component	1	14	59	19240	23.2929782082324	0.0421000169170334	0.0765948694877639	Hspb1
GO:0032731	positive regulation of interleukin-1 beta production	biological_process	1	14	59	19240	23.2929782082324	0.0421000169170334	0.0765948694877639	Hspb1
GO:0034097	response to cytokine	biological_process	1	14	61	19240	22.5292740046838	0.0434978642641186	0.0786307546312913	Ptgs2
GO:0005080	protein kinase C binding	molecular_function	1	14	63	19240	21.8140589569161	0.0448938172625247	0.0801269396710884	Hspb1
GO:0008217	regulation of blood pressure	biological_process	1	14	63	19240	21.8140589569161	0.0448938172625247	0.0801269396710884	Ptgs2
GO:0048666	neuron development	biological_process	1	14	64	19240	21.4732142857143	0.0455910841216958	0.0808596586309321	Lif
GO:0043154	negative regulation of cysteine-type endopeptidase activity involved in apoptotic process	biological_process	1	14	67	19240	20.5117270788913	0.0476800496904717	0.0840360875794563	Ptgs2
GO:0007612	learning	biological_process	1	14	68	19240	20.2100840336134	0.0483754275293248	0.0847321152998111	Ptgs2
GO:0019827	stem cell population maintenance	biological_process	1	14	71	19240	19.3561368209256	0.050458733128051	0.0872967039393276	Lif
GO:0099061	integral component of postsynaptic density membrane	cellular_component	1	14	71	19240	19.3561368209256	0.050458733128051	0.0872967039393276	Adra2a
GO:0006469	negative regulation of protein kinase activity	biological_process	1	14	72	19240	19.0873015873016	0.0511522266715956	0.0874238055841815	Hspb1
GO:0006633	fatty acid biosynthetic process	biological_process	1	14	72	19240	19.0873015873016	0.0511522266715956	0.0874238055841815	Ptgs2
GO:0098978	glutamatergic synapse	cellular_component	2	14	509	19240	5.39994386752736	0.0515225920268664	0.0875263310335924	Adra2a/Nptx1
GO:2000300	regulation of synaptic vesicle exocytosis	biological_process	1	14	73	19240	18.825831702544	0.051845249878325	0.0875470686568122	Adra2a
GO:0001932	regulation of protein phosphorylation	biological_process	1	14	74	19240	18.5714285714286	0.0525378030427068	0.0881884551074008	Hspb1
GO:0016605	PML body	cellular_component	1	14	76	19240	18.0827067669173	0.0539215004214474	0.0899755214133027	Ciita
GO:0019233	sensory perception of pain	biological_process	1	14	77	19240	17.847866419295	0.0546126452238944	0.090062958790282	Ptgs2
GO:0060041	retina development in camera-type eye	biological_process	1	14	77	19240	17.847866419295	0.0546126452238944	0.090062958790282	Lif
GO:0001819	positive regulation of cytokine production	biological_process	1	14	78	19240	17.6190476190476	0.0553033211601711	0.0906717242277224	Adra2a
GO:0004519	endonuclease activity	molecular_function	1	14	79	19240	17.3960216998192	0.0559935285238987	0.0908935725588469	Dnase1
GO:0043130	ubiquitin binding	molecular_function	1	14	80	19240	17.1785714285714	0.0566832676085325	0.0908935725588469	Hspb1
GO:0048661	positive regulation of smooth muscle cell proliferation	biological_process	1	14	80	19240	17.1785714285714	0.0566832676085325	0.0908935725588469	Ptgs2
GO:0043005	neuron projection	cellular_component	2	14	538	19240	5.10886882634094	0.0568823821458663	0.0908935725588469	Nptx1/Ptgs2
GO:0019901	protein kinase binding	molecular_function	2	14	540	19240	5.08994708994709	0.0572592387719831	0.0908935725588469	Adra2a/Hspb1
GO:0070373	negative regulation of ERK1 and ERK2 cascade	biological_process	1	14	81	19240	16.9664902998236	0.0573725387073573	0.0908935725588469	Lif
GO:0099055	integral component of postsynaptic membrane	cellular_component	1	14	82	19240	16.7595818815331	0.0580613421134902	0.0911884192710326	Adra2a
GO:0008284	positive regulation of cell population proliferation	biological_process	2	14	545	19240	5.043250328	0.0582053740027868	0.0911884192710326	Lif/Ptgs2
GO:0051213	dioxygenase activity	molecular_function	1	14	83	19240	16.5576592082616	0.0587496781198799	0.0915326476784868	Ptgs2
GO:0030183	B cell differentiation	biological_process	1	14	84	19240	16.3605442176871	0.0594375470193065	0.0920955398870573	Cd79b
GO:0005901	caveola	cellular_component	1	14	88	19240	15.6168831168831	0.0621843573971161	0.0958250753332609	Ptgs2
GO:0140297	DNA-binding transcription factor binding	molecular_function	1	14	93	19240	14.7772657450077	0.0656073955264687	0.100550464882957	Ciita
GO:0043679	axon terminus	cellular_component	1	14	96	19240	14.3154761904762	0.0676556458122376	0.103129146589465	Adra2a
GO:0016525	negative regulation of angiogenesis	biological_process	1	14	97	19240	14.1678939617084	0.0683374688878029	0.10360842057183	Lif
GO:0098982	GABA-ergic synapse	cellular_component	1	14	105	19240	13.0884353741497	0.0737754089304896	0.111254894750792	Adra2a
GO:0007613	memory	biological_process	1	14	107	19240	12.8437917222964	0.0751302810720044	0.111509154012133	Ptgs2
GO:0030324	lung development	biological_process	1	14	107	19240	12.8437917222964	0.0751302810720044	0.111509154012133	Lif
GO:0032760	positive regulation of tumor necrosis factor production	biological_process	1	14	107	19240	12.8437917222964	0.0751302810720044	0.111509154012133	Hspb1
GO:0004222	metalloendopeptidase activity	molecular_function	1	14	110	19240	12.4935064935065	0.0771591390268799	0.113920823065865	Mmp15
GO:0032496	response to lipopolysaccharide	biological_process	1	14	113	19240	12.1618204804046	0.0791838635943918	0.115698702246728	Ptgs2
GO:0050731	positive regulation of peptidyl-tyrosine phosphorylation	biological_process	1	14	113	19240	12.1618204804046	0.0791838635943918	0.115698702246728	Lif
GO:0006979	response to oxidative stress	biological_process	1	14	119	19240	11.5486194477791	0.0832209436514939	0.12097065005011	Ptgs2
GO:0006260	DNA replication	biological_process	1	14	120	19240	11.452380952381	0.0838921902802723	0.121321013636086	Adra2a
GO:0004518	nuclease activity	molecular_function	1	14	127	19240	10.8211473565804	0.0885781537485534	0.12744407835251	Dnase1
GO:0030018	Z disc	cellular_component	1	14	128	19240	10.7366071428571	0.0892457572565073	0.127752809879873	Hspb1
GO:0043204	perikaryon	cellular_component	1	14	142	19240	9.67806841046278	0.0985446549067467	0.140351478200518	Hspb1
GO:0042593	glucose homeostasis	biological_process	1	14	143	19240	9.61038961038961	0.0992054767117163	0.140582635340221	Adra2a
GO:0061629	RNA polymerase II-specific DNA-binding transcription factor binding	molecular_function	1	14	145	19240	9.47783251231527	0.10052577107036	0.141478244648813	Hspb1
GO:0008083	growth factor activity	molecular_function	1	14	146	19240	9.41291585127201	0.101185244189241	0.141478244648813	Lif
GO:0045202	synapse	cellular_component	2	14	750	19240	3.6647619047619	0.101362761257936	0.141478244648813	Adra2a/Hspb1
GO:0045766	positive regulation of angiogenesis	biological_process	1	14	147	19240	9.3488824101069	0.101844268311025	0.141478244648813	Hspb1
GO:0005622	intracellular anatomical structure	cellular_component	1	14	150	19240	9.16190476190476	0.103818649514949	0.143514015505959	Hspb1
GO:0020037	heme binding	molecular_function	1	14	156	19240	8.80952380952381	0.107755327046475	0.148229279156615	Ptgs2
GO:0008237	metallopeptidase activity	molecular_function	1	14	158	19240	8.69801084990958	0.109063980434205	0.149301177099251	Mmp15
GO:0002250	adaptive immune response	biological_process	1	14	164	19240	8.37979094076655	0.112979254644277	0.153913767196551	Cd79b
GO:0007166	cell surface receptor signaling pathway	biological_process	1	14	166	19240	8.27882960413081	0.114280791525843	0.154938380818691	Cd79b
GO:0016746	acyltransferase activity	molecular_function	1	14	171	19240	8.03675856307435	0.117526879389201	0.158576937740453	Ciita
GO:0009617	response to bacterium	biological_process	1	14	175	19240	7.8530612244898	0.120115792171589	0.160533902333593	Cd79b
GO:0030198	extracellular matrix organization	biological_process	1	14	175	19240	7.8530612244898	0.120115792171589	0.160533902333593	Mmp15
GO:0006631	fatty acid metabolic process	biological_process	1	14	186	19240	7.38863287250384	0.127198983131831	0.169198647373474	Ptgs2
GO:0004888	transmembrane signaling receptor activity	molecular_function	1	14	195	19240	7.04761904761905	0.132954899346062	0.176024796317321	Cd79b
GO:0042127	regulation of cell population proliferation	biological_process	1	14	202	19240	6.8033946251768	0.137407332662774	0.18106947575188	Ptgs2
GO:0043235	receptor complex	cellular_component	1	14	218	19240	6.3040629095675	0.147504720138843	0.193471307344901	Adra2a
GO:0008022	protein C-terminus binding	molecular_function	1	14	234	19240	5.87301587301587	0.157492259841748	0.205614894793393	Ciita
GO:0015629	actin cytoskeleton	cellular_component	1	14	237	19240	5.79867389993972	0.159352784178222	0.207085184968933	Hspb7
GO:0106310	protein serine kinase activity	molecular_function	1	14	245	19240	5.60932944606414	0.164295547216946	0.211558649840998	Ciita
GO:0106311	protein threonine kinase activity	molecular_function	1	14	245	19240	5.60932944606414	0.164295547216946	0.211558649840998	Ciita
GO:0030335	positive regulation of cell migration	biological_process	1	14	252	19240	5.45351473922902	0.168598313823721	0.216112384083133	Adra2a
GO:0001525	angiogenesis	biological_process	1	14	259	19240	5.30612244897959	0.172880501727566	0.219604961653936	Ptgs2
GO:0007507	heart development	biological_process	1	14	259	19240	5.30612244897959	0.172880501727566	0.219604961653936	Hspb7
GO:0000976	transcription cis-regulatory region binding	molecular_function	1	14	261	19240	5.26546250684182	0.174100216951673	0.220162606190008	Ciita
GO:0005886	plasma membrane	cellular_component	5	14	4238	19240	1.62138475021911	0.177071540279023	0.222920421244127	Adra2a/Cd79b/Hspb1/Nptx1/Sectm1a
GO:0031012	extracellular matrix	cellular_component	1	14	279	19240	4.92575524833589	0.185002740732682	0.231870101718295	Mmp15
GO:0010629	negative regulation of gene expression	biological_process	1	14	286	19240	4.8051948051948	0.189206401700615	0.236089403891917	Cilp
GO:0046982	protein heterodimerization activity	molecular_function	1	14	294	19240	4.67444120505345	0.193985928778333	0.240986924737841	Adra2a
GO:0045944	positive regulation of transcription by RNA polymerase II	biological_process	2	14	1155	19240	2.37971552257267	0.203822514705397	0.252096268188254	Ciita/Lif
GO:0062023	collagen-containing extracellular matrix	cellular_component	1	14	317	19240	4.33528616493916	0.20758173620814	0.255624670789064	Cilp
GO:0005525	GTP binding	molecular_function	1	14	356	19240	3.86035313001605	0.230149856915583	0.28113813635132	Ciita
GO:0005887	integral component of plasma membrane	cellular_component	2	14	1254	19240	2.19184324447482	0.23081213113589	0.28113813635132	Adra2a/Mmp15
GO:0043065	positive regulation of apoptotic process	biological_process	1	14	358	19240	3.83878691141261	0.231290949054987	0.28113813635132	Ptgs2
GO:0003779	actin binding	molecular_function	1	14	368	19240	3.73447204968944	0.236972888958122	0.286808389211118	Dnase1
GO:0005102	signaling receptor binding	molecular_function	1	14	402	19240	3.41862117981521	0.256001100382506	0.308514146614815	Lif
GO:0035556	intracellular signal transduction	biological_process	1	14	426	19240	3.22602280348759	0.269166450944764	0.322280932232389	Hspb1
GO:0009897	external side of plasma membrane	cellular_component	1	14	427	19240	3.21846771495483	0.269710283712212	0.322280932232389	Cd79b
GO:0019899	enzyme binding	molecular_function	1	14	433	19240	3.17387000989772	0.272965397013037	0.324794269863614	Ptgs2
GO:0030424	axon	cellular_component	1	14	438	19240	3.13763861709067	0.275667694371123	0.326631469801079	Hspb1
GO:0002376	immune system process	biological_process	1	14	483	19240	2.84531203785862	0.299572109352083	0.353470020239696	Cd79b
GO:0008233	peptidase activity	molecular_function	1	14	498	19240	2.7596098680436	0.307376032392814	0.361166838061557	Mmp15
GO:0005783	endoplasmic reticulum	cellular_component	2	14	1539	19240	1.78594634734986	0.309913612835742	0.362637505475848	Cped1/Ptgs2
GO:0006508	proteolysis	biological_process	1	14	506	19240	2.71597967250141	0.31150503618288	0.362993471915588	Mmp15
GO:0010628	positive regulation of gene expression	biological_process	1	14	521	19240	2.63778448039484	0.319185378759489	0.369752169338603	Lif
GO:0005615	extracellular space	cellular_component	2	14	1575	19240	1.74512471655329	0.319927408931273	0.369752169338603	Cilp/Lif
GO:0016787	hydrolase activity	molecular_function	2	14	1582	19240	1.73740292577208	0.321872857838488	0.370482228205933	Dnase1/Mmp15
GO:0030425	dendrite	cellular_component	1	14	530	19240	2.59299191374663	0.323755317746016	0.370786596935837	Hspb1
GO:0043066	negative regulation of apoptotic process	biological_process	1	14	532	19240	2.58324382384533	0.324766983840964	0.370786596935837	Ptgs2
GO:0045892	negative regulation of transcription, DNA-templated	biological_process	1	14	539	19240	2.54969520275643	0.328296758649555	0.373305185238606	Ciita
GO:0006629	lipid metabolic process	biological_process	1	14	547	19240	2.51240532776182	0.332309803389725	0.376350861670291	Ptgs2
GO:0006915	apoptotic process	biological_process	1	14	571	19240	2.40680510382787	0.344215757958967	0.388275374977715	Dnase1
GO:0016310	phosphorylation	biological_process	1	14	595	19240	2.30972388955582	0.35592432343761	0.39937827271077	Ciita
GO:0016491	oxidoreductase activity	molecular_function	1	14	597	19240	2.3019861210816	0.35689122242239	0.39937827271077	Ptgs2
GO:0005739	mitochondrion	cellular_component	2	14	1741	19240	1.5787314351358	0.365811192682627	0.406849850579193	Hspb7/Nptx1
GO:0043025	neuronal cell body	cellular_component	1	14	619	19240	2.22017078236787	0.367438524475198	0.406849850579193	Adra2a
GO:0016301	kinase activity	molecular_function	1	14	620	19240	2.21658986175115	0.367914109065572	0.406849850579193	Ciita
GO:0045893	positive regulation of transcription, DNA-templated	biological_process	1	14	623	19240	2.20591607429489	0.369338871447778	0.406849850579193	Ciita
GO:0004930	G protein-coupled receptor activity	molecular_function	1	14	635	19240	2.16422947131609	0.375008152636202	0.410920365061057	Adra2a
GO:0044877	protein-containing complex binding	molecular_function	1	14	637	19240	2.15743440233236	0.375948419098414	0.410920365061057	Ciita
GO:0042802	identical protein binding	molecular_function	2	14	1808	19240	1.52022756005057	0.384119036376291	0.418229993274572	Cd79b/Hspb1
GO:0005654	nucleoplasm	cellular_component	3	14	3072	19240	1.34207589285714	0.391857959116094	0.425015171041302	Cd79b/Ciita/Hspb7
GO:0008270	zinc ion binding	molecular_function	1	14	684	19240	2.00918964076859	0.397670140518182	0.429493007273583	Mmp15
GO:0009986	cell surface	cellular_component	1	14	687	19240	2.00041588687877	0.399032510303825	0.429493007273583	Ciita
GO:0046872	metal ion binding	molecular_function	3	14	3133	19240	1.31594546532306	0.40487262931003	0.434121982758283	Mmp15/Nptx1/Ptgs2
GO:0005730	nucleolus	cellular_component	1	14	742	19240	1.85213708124759	0.423507754911059	0.452383283654995	Rtl8c
GO:0005634	nucleus	cellular_component	5	14	5966	19240	1.15176476222403	0.448837118052896	0.477630442607233	Ciita/Dnase1/Hspb1/Hspb7/Ptgs2
GO:0031410	cytoplasmic vesicle	cellular_component	1	14	828	19240	1.65976535541753	0.459929866423865	0.487594820795225	Nptx1
GO:0032991	protein-containing complex	cellular_component	1	14	875	19240	1.57061224489796	0.478920250751586	0.505608618661243	Ptgs2
GO:0000122	negative regulation of transcription by RNA polymerase II	biological_process	1	14	879	19240	1.56346497643426	0.480507481564585	0.505608618661243	Ciita
GO:0005829	cytosol	cellular_component	3	14	3579	19240	1.15195784935936	0.498255369582047	0.522334625361105	Cd79b/Ciita/Lif
GO:0006355	regulation of transcription, DNA-templated	biological_process	1	14	1033	19240	1.33038307288065	0.538310556022438	0.562235469623435	Ciita
GO:0043231	intracellular membrane-bounded organelle	cellular_component	1	14	1073	19240	1.2807881773399	0.552314839431698	0.574733522951066	Ptgs2
GO:0016020	membrane	cellular_component	5	14	6617	19240	1.03845074375526	0.558262860349876	0.576730165156738	Adra2a/Cd79b/Mmp15/Ptgs2/Sectm1a
GO:0005515	protein binding	molecular_function	4	14	5254	19240	1.04627766599598	0.558323883290033	0.576730165156738	Adra2a/Cd79b/Ciita/Ptgs2
GO:0007165	signal transduction	biological_process	1	14	1146	19240	1.19920219396659	0.57686096130568	0.593703617110225	Adra2a
GO:0016021	integral component of membrane	cellular_component	4	14	5405	19240	1.01704770714946	0.584394925236405	0.599270432424241	Adra2a/Cd79b/Mmp15/Sectm1a
GO:0005737	cytoplasm	cellular_component	5	14	6865	19240	1.00093642701072	0.598328929091904	0.611336079724336	Adra2a/Hspb1/Hspb7/Nptx1/Ptgs2
GO:0005856	cytoskeleton	cellular_component	1	14	1309	19240	1.04987449525265	0.627228952589768	0.638550774838681	Hspb1
GO:0005524	ATP binding	molecular_function	1	14	1395	19240	0.985151049667179	0.651502127612344	0.660876258944895	Ciita
GO:0007186	G protein-coupled receptor signaling pathway	biological_process	1	14	1633	19240	0.841571166127198	0.711242318222272	0.718890085084877	Adra2a
GO:0000166	nucleotide binding	molecular_function	1	14	1698	19240	0.809355544337876	0.725818833838436	0.731003254080139	Ciita
GO:0003677	DNA binding	molecular_function	1	14	1722	19240	0.798075327692052	0.731025972596322	0.733627488513035	Dnase1
GO:0016740	transferase activity	molecular_function	1	14	1748	19240	0.786204642039882	0.736563320237588	0.736563320237588	Ciita
