# Supplementary material for: Radiotherapy combined with anti-PD-1 immunotherapy promotes ferroptosis-driven control of hepatocellular carcinoma
Source: Genes Immun. 2025 Dec 19;27(1):91–105. doi: 10.1038/s41435-025-00370-2 (PMC12923356; doi:10.1038/s41435-025-00370-2)
Supplement: Supplementary file 3 — Table S2 [file 41435_2025_370_MOESM3_ESM.xls]

Table S2 KEGG analysis on differential expressed genes screened by MeRIP-seq.
ID	Description	ListHits	ListTotal	PopHits	PopTotal	EnrichmentScore	pvalue	p.adjust	target
mmu04370	VEGF signaling pathway	2	7	58	8635	42.5369458128079	0.000911266697243935	0.0318943344035377	Hspb1/Ptgs2
mmu04668	TNF signaling pathway	2	7	113	8635	21.8331226295828	0.00341495683697981	0.0597617446471468	Lif/Ptgs2
mmu05340	Primary immunodeficiency	1	7	36	8635	34.265873015873	0.0288309682860819	0.179869034055677	Ciita
mmu04923	Regulation of lipolysis in adipocytes	1	7	56	8635	22.0280612244898	0.0445380783543936	0.179869034055677	Ptgs2
mmu04913	Ovarian steroidogenesis	1	7	63	8635	19.5804988662132	0.0499838748171245	0.179869034055677	Ptgs2
mmu05140	Leishmaniasis	1	7	69	8635	17.8778467908903	0.0546305035948899	0.179869034055677	Ptgs2
mmu04662	B cell receptor signaling pathway	1	7	77	8635	16.0204081632653	0.0607956963605737	0.179869034055677	Cd79b
mmu04612	Antigen processing and presentation	1	7	83	8635	14.8623063683305	0.0653969450982871	0.179869034055677	Ciita
mmu00590	Arachidonic acid metabolism	1	7	85	8635	14.5126050420168	0.0669263946157067	0.179869034055677	Ptgs2
mmu04657	IL-17 signaling pathway	1	7	91	8635	13.5557299843014	0.0715018781479136	0.179869034055677	Ptgs2
mmu05222	Small cell lung cancer	1	7	93	8635	13.2642089093702	0.0730227593423516	0.179869034055677	Ptgs2
mmu05204	Chemical carcinogenesis	1	7	101	8635	12.2135785007072	0.0790849509209809	0.179869034055677	Ptgs2
mmu04064	NF-kappa B signaling pathway	1	7	105	8635	11.7482993197279	0.0821032817346055	0.179869034055677	Ptgs2
mmu05146	Amoebiasis	1	7	106	8635	11.6374663072776	0.0828565381270859	0.179869034055677	Hspb1
mmu04928	Parathyroid hormone synthesis, secretion and action	1	7	108	8635	11.4219576719577	0.0843614615152544	0.179869034055677	Mmp15
mmu05145	Toxoplasmosis	1	7	109	8635	11.3171690694626	0.0851131291321643	0.179869034055677	Ciita
mmu04625	C-type lectin receptor signaling pathway	1	7	112	8635	11.0140306122449	0.0873649593984718	0.179869034055677	Ptgs2
mmu04726	Serotonergic synapse	1	7	131	8635	9.41657579062159	0.1015165352319	0.183659755261771	Ptgs2
mmu04550	Signaling pathways regulating pluripotency of stem cells	1	7	140	8635	8.81122448979592	0.108153989300501	0.183659755261771	Lif
mmu04723	Retrograde endocannabinoid signaling	1	7	141	8635	8.74873353596758	0.108888883011496	0.183659755261771	Ptgs2
mmu04921	Oxytocin signaling pathway	1	7	153	8635	8.062558357	0.117667203880997	0.183659755261771	Ptgs2
mmu05206	MicroRNAs in cancer	1	7	162	8635	7.61463844797178	0.124202204985139	0.183659755261771	Ptgs2
mmu04630	JAK-STAT signaling pathway	1	7	168	8635	7.34268707482993	0.128535786009624	0.183659755261771	Lif
mmu05164	Influenza A	1	7	168	8635	7.34268707482993	0.128535786009624	0.183659755261771	Ciita
mmu04022	cGMP-PKG signaling pathway	1	7	173	8635	7.13047068538398	0.132133050625367	0.183659755261771	Adra2a
mmu05152	Tuberculosis	1	7	179	8635	6.89146049481245	0.136432961051601	0.183659755261771	Ciita
mmu05167	Kaposi sarcoma-associated herpesvirus infection	1	7	219	8635	5.63274624918461	0.164635151806715	0.213415937527224	Ptgs2
mmu05163	Human cytomegalovirus infection	1	7	250	8635	4.93428571428571	0.185945336083507	0.232431670104384	Ptgs2
mmu04060	Cytokine-cytokine receptor interaction	1	7	291	8635	4.23907707412862	0.213412897954586	0.251289663399409	Lif
mmu04010	MAPK signaling pathway	1	7	294	8635	4.1958211856171	0.215391140056637	0.251289663399409	Hspb1
mmu05165	Human papillomavirus infection	1	7	354	8635	3.48466505246166	0.25407025500161	0.272140567311922	Ptgs2
mmu05010	Alzheimer disease	1	7	356	8635	3.46508828250401	0.255330879651817	0.272140567311922	Ptgs2
mmu04080	Neuroactive ligand-receptor interaction	1	7	358	8635	3.44573024740623	0.256589677751241	0.272140567311922	Adra2a
mmu05022	Pathways of neurodegeneration - multiple diseases	1	7	459	8635	2.68751945222533	0.317833385131463	0.327181425870624	Ptgs2
mmu05200	Pathways in cancer	1	7	542	8635	2.27596204533474	0.364874399901286	0.364874399901286	Ptgs2
