# Supplementary material for: Radiotherapy combined with anti-PD-1 immunotherapy promotes ferroptosis-driven control of hepatocellular carcinoma
Source: Genes Immun. 2025 Dec 19;27(1):91–105. doi: 10.1038/s41435-025-00370-2 (PMC12923356; doi:10.1038/s41435-025-00370-2)
Supplement: Supplementary file 4 — Table S3 [file 41435_2025_370_MOESM4_ESM.xlsx]

## Sheet: D-vs-DP
Table S3 Differentially metabolites among the three groups.
ID	m/z	Retention time (min)	Ion mode	Metabolites	cid	cidlink	HMDB	METLIN	Lipidmaps	ChEBI	KEGG	ID Annotation	Annotation	PubChem	CAS	smiles	InChIKey	Super Class	Class	Sub Class	level	Score	Fragmentation Score	Adducts	Formula	Mass Error (ppm)	VIP	Average(D)	Average(DP)	FoldChange	log2FoldChange	Regulation	p-value	q-value	D1	D2	D3	D4	D5	DP1	DP2	DP3	DP4	DP5
12.56_780.5510m/z	780.551	12.5648	pos	PC(16:0/18:2(9Z,12Z))	18259	http://funmeta.oebiotech.com/network/18259	HMDB0007973	59422	LMGP01010594	73002	C00157	mmu00564,mmu00590,mmu00591,mmu00592,mmu05231	Glycerophospholipid metabolism|Arachidonic acid metabolism|Linoleic acid metabolism|alpha-Linolenic acid metabolism|Choline metabolism in cancer	5287971	17708-90-6	[C@](COP(=O)([O-])OCC[N+](C)(C)C)([H])(OC(CCCCCCC/C=C\C/C=C\CCCCC)=O)COC(CCCCCCCCCCCCCCC)=O	JLPULHDHAOZNQI-ZTIMHPMXSA-N	Lipids and lipid-like molecules	Glycerophospholipids	Glycerophosphocholines	Level 3	56.3	92	M+Na	C42H80NO8P	-0.490186	27.398	1.90432e+06	5.99898e+07	0.031744	-4.97737	Down	2.8001e-06	0.000731687	52484.7	151637	2.12189e+06	4.02825e+06	3.16732e+06	7.17217e+07	6.80671e+07	6.27706e+07	5.21781e+07	4.52117e+07
12.56_782.5670m/z	782.567	12.5648	pos	PC(16:0/20:3(6,8,11)-OH(5))	239094	http://funmeta.oebiotech.com/network/239094	HMDB0285993									[H][C@@](COC(=O)CCCCCCCCCCCCCCC)(COP([O-])(=O)OCC[N+](C)(C)C)OC(=O)CCCC(O)\C=C\C=C\C\C=C\CCCCCCCC	SJSGPLAFCCJWNV-ILIBXWIGSA-N	Unclassified	Unclassified	Unclassified	Level 3	53.9	85.7	M+H-H2O	C44H82NO9P	-3.0157	19.3526	9.08057e+06	4.43723e+07	0.204645	-2.2888	Down	0.00354151	0.034204	21744.2	31336.1	229105	4.77712e+06	4.03435e+07	4.76897e+07	4.49614e+07	3.19375e+07	4.3298e+07	5.39748e+07
12.56_784.5823m/z	784.582	12.5648	pos	PE(16:0/21:0)	20200	http://funmeta.oebiotech.com/network/20200		76746	LMGP02010511					52924214		[C@](COP(=O)(O)OCCN)([H])(OC(CCCCCCCCCCCCCCCCCCCC)=O)COC(CCCCCCCCCCCCCCC)=O	ZMXBOBJEFLWONB-RRHRGVEJSA-N	Lipids and lipid-like molecules	Glycerophospholipids	Glycerophosphoethanolamines	Level 3	51.1	69.1	M+Na	C42H84NO8P	-0.524964	18.8108	1.22848e+06	2.84984e+07	0.043107	-4.53593	Down	2.4344e-07	0.000206742	20911	18980.9	17017.4	716962	5.36853e+06	2.86542e+07	3.26817e+07	2.9609e+07	2.70641e+07	2.4483e+07
13.29_779.5439n	780.551	13.2929	pos	PE-NMe2(15:0/22:5(4Z,7Z,10Z,13Z,16Z))	134038	http://funmeta.oebiotech.com/network/134038	HMDB0113935							131821045		[H]C(COC(=O)CCCCCCCCCCCCCC)(COP(O)(=O)OCCN(C)C)OC(=O)CC\C=C/C\C=C/C\C=C/C\C=C/C\C=C/CCCCC	DVVABFYQJDOWQT-NJSXSMRBSA-N	Lipids and lipid-like molecules	Glycerophospholipids	Glycerophosphoethanolamines	Level 3	50.6	66	M+H, M+Na	C44H78NO8P	-3.39425	16.1196	3.27752e+06	2.46968e+07	0.13271	-2.91365	Down	0.000218374	0.00789167	19973.5	228812	1.66167e+06	2.6538e+06	1.18234e+07	3.29778e+07	2.77927e+07	2.34346e+07	1.97732e+07	1.95059e+07
12.56_744.5533m/z	744.553	12.5648	pos	PE(18:0/18:2(9Z,12Z))	19944	http://funmeta.oebiotech.com/network/19944	HMDB0008994	40443	LMGP02010044	133599				9546749	7266-53-7	[C@](COP(=O)(O)OCCN)([H])(OC(CCCCCCC/C=C\C/C=C\CCCCC)=O)COC(CCCCCCCCCCCCCCCCC)=O	YDTWOEYVDRKKCR-KNERPIHHSA-N	Lipids and lipid-like molecules	Glycerophospholipids	Glycerophosphoethanolamines	Level 3	56	88.5	M+H	C41H78NO8P	-0.610743	14.4826	2.21484e+07	3.76954e+06	5.87563	2.55474	Up	0.000661263	0.0155994	3.14425e+07	2.75756e+07	2.1941e+07	1.69321e+07	1.28509e+07	5.35982e+06	3.91291e+06	3.61257e+06	3.05824e+06	2.90415e+06
10.92_521.3478n	522.355	10.9218	pos	PC(18:1(9Z)/0:0)	19837	http://funmeta.oebiotech.com/network/19837	HMDB0002815	40298	LMGP01050032	28610				16081932	19420-56-5	[C@](COP(=O)([O-])OCC[N+](C)(C)C)([H])(O)COC(CCCCCCC/C=C\CCCCCCCC)=O	YAMUFBLWGFFICM-PTGWMXDISA-N	Lipids and lipid-like molecules	Glycerophospholipids	Glycerophosphocholines	Level 1	62.4	86.1	M+H, M+Na, M+K	C26H52NO7P	-0.706191	12.1221	1.94507e+07	3.27042e+07	0.594748	-0.749649	Down	0.0055461	0.0426728	2.65593e+07	2.63312e+07	1.12314e+07	1.6357e+07	1.67748e+07	3.88073e+07	3.27771e+07	3.29006e+07	2.7425e+07	3.16108e+07
10.42_564.3308m/z	564.331	10.4173	neg	LysoPC(0:0/18:2(9Z,12Z))	83281	http://funmeta.oebiotech.com/network/83281	HMDB0061700			76084				71768169	27304-12-7	CCCCC\C=C/C\C=C/CCCCCCCC(=O)O[C@H](CO)COP([O-])(=O)OCC[N+](C)(C)C	LSUXCWJOIAWGOU-FTJOPAKQSA-N	Lipids and lipid-like molecules	Glycerophospholipids	Glycerophosphocholines	Level 1	68.1	94.3	M+FA-H	C26H50NO7P	0.267255	9.69032	8.54341e+06	1.60674e+07	0.531724	-0.91125	Down	0.000266458	0.00863121	1.11929e+07	1.03641e+07	5.10185e+06	8.69306e+06	7.36518e+06	1.73908e+07	1.66325e+07	1.66427e+07	1.42604e+07	1.54105e+07
10.41_544.3390m/z	544.339	10.411	pos	PC(0:0/20:4(5Z,8Z,11Z,14Z))	19873	http://funmeta.oebiotech.com/network/19873	HMDB0061699	46690	LMGP01050121	76079				52924038	67341-29-1	[C@](COP(=O)([O-])OCC[N+](C)(C)C)([H])(OC(CCC/C=C\C/C=C\C/C=C\C/C=C\CCCCC)=O)CO	IGJKYDBBINVMLH-JXRLJXCWSA-N	Lipids and lipid-like molecules	Glycerophospholipids	Glycerophosphocholines	Level 1	58.1	71.1	M+H	C28H50NO7P	-1.44941	9.64024	7.66857e+06	1.58235e+07	0.484633	-1.04504	Down	0.0029899	0.0314449	9.4969e+06	1.06577e+07	2.79904e+06	8.12368e+06	7.26552e+06	2.0339e+07	1.45162e+07	1.39935e+07	1.26259e+07	1.76427e+07
10.69_990.6631n	991.67	10.6927	pos	GM4(d18:1/16:0)	42034	http://funmeta.oebiotech.com/network/42034			LMSP0601AA01					44261964		[C@](CO[C@@H]1O[C@H](CO)[C@H](O)[C@H](O[C@]2(O[C@@]([H])([C@H](O)[C@H](O)CO)[C@H](NC(=O)C)[C@@H](O)C2)C(O)=O)[C@H]1O)([H])(NC(CCCCCCCCCCCCCCC)=O)[C@]([H])(O)/C=C/CCCCCCCCCCCCC	PKLSFJOTJYLMTM-LXKOWMRQSA-N	Lipids and lipid-like molecules	Sphingolipids	Glycosphingolipids	Level 2	45	0	M+H, M+K, M+Na	C51H94N2O16	2.83194	8.71754	7.09228e+06	1.37877e+07	0.514392	-0.959059	Down	0.00349054	0.034204	1.01136e+07	1.0073e+07	4.37839e+06	5.59123e+06	5.30517e+06	1.70083e+07	1.48038e+07	1.42531e+07	1.11895e+07	1.16837e+07
10.69_540.3309m/z	540.331	10.6892	neg	PC(16:0/0:0)	19830	http://funmeta.oebiotech.com/network/19830	HMDB0010382	40284	LMGP01050018	72998	C04230	mmu00564,mmu05231	Glycerophospholipid metabolism|Choline metabolism in cancer	460602	17364-16-8	[C@](COP(=O)([O-])OCC[N+](C)(C)C)([H])(O)COC(CCCCCCCCCCCCCCC)=O	ASWBNKHCZGQVJV-HSZRJFAPSA-N	Lipids and lipid-like molecules	Glycerophospholipids	Glycerophosphocholines	Level 1	76	99.8	M+FA-H	C24H50NO7P	0.373343	8.55136	1.53814e+07	2.17434e+07	0.707403	-0.499396	Down	0.0026463	0.0300651	1.87161e+07	1.82713e+07	1.24209e+07	1.38535e+07	1.36451e+07	2.3511e+07	2.24774e+07	2.26587e+07	1.99042e+07	2.0166e+07
12.56_803.5434n	804.551	12.5648	pos	PC(16:1(9Z)/22:6(4Z,7Z,10Z,13Z,16Z,19Z))	18300	http://funmeta.oebiotech.com/network/18300	HMDB0008023	59471	LMGP01010696		C00157	mmu00564,mmu00590,mmu00591,mmu00592,mmu05231	Glycerophospholipid metabolism|Arachidonic acid metabolism|Linoleic acid metabolism|alpha-Linolenic acid metabolism|Choline metabolism in cancer	24778773		[C@](COP(=O)([O-])OCC[N+](C)(C)C)([H])(OC(CC/C=C\C/C=C\C/C=C\C/C=C\C/C=C\C/C=C\CC)=O)COC(CCCCCCC/C=C\CCCCCC)=O	DLRNZUPJXRVWRW-FKZZUUMNSA-N	Lipids and lipid-like molecules	Glycerophospholipids	Glycerophosphocholines	Level 3	48.9	61.7	M+H, M+Na	C46H78NO8P	-3.81095	8.41268	4.84837e+06	1.32902e+07	0.364807	-1.45479	Down	0.043167	0.148221	0.000338249	941276	1.99059e+06	3.68369e+06	1.76263e+07	1.74529e+07	1.54135e+07	1.0653e+07	1.10197e+07	1.1912e+07
13.12_832.5820m/z	832.582	13.116	pos	PC(P-18:0/20:4(5Z,8Z,11Z,14Z)-OH(20))	242633	http://funmeta.oebiotech.com/network/242633	HMDB0289533									[H][C@@](CO\C=C\CCCCCCCCCCCCCCCC)(COP([O-])(=O)OCC[N+](C)(C)C)OC(=O)CCC\C=C/C\C=C/C\C=C/C\C=C/CCCCCO	TWTJYOOIRFHIJT-HMOTUEAHSA-N	Unclassified	Unclassified	Unclassified	Level 3	48.5	57.5	M+Na	C46H84NO8P	-0.815748	7.069	1.28033e+06	7.02813e+06	0.182172	-2.45662	Down	0.0230952	0.102824	15695.1	21347.3	197617	953942	5.21306e+06	3.50932e+06	3.20099e+06	5.98413e+06	1.05669e+07	1.18794e+07
12.56_730.5379m/z	730.538	12.5648	pos	PE(17:1(9Z)/18:1(9Z))	20261	http://funmeta.oebiotech.com/network/20261		76807	LMGP02010572					52924273		[C@](COP(=O)(O)OCCN)([H])(OC(CCCCCCC/C=C\CCCCCCCC)=O)COC(CCCCCCC/C=C\CCCCCCC)=O	MLYDZMPNTAJTBN-VHQDNGOZSA-N	Lipids and lipid-like molecules	Glycerophospholipids	Glycerophosphoethanolamines	Level 3	54.3	83.6	M+H	C40H76NO8P	-0.369873	5.39262	3.46729e+06	373290	9.28846	3.21544	Up	0.0200728	0.0945731	5.4205e+06	6.2587e+06	3.43857e+06	1.34902e+06	869660	477850	340805	311781	369076	366939
10.92_566.3465m/z	566.347	10.9245	neg	PC(0:0/18:1(9Z))	19863	http://funmeta.oebiotech.com/network/19863	HMDB0061701	40348	LMGP01050082	76071				24779494	22248-65-3	[C@](COP(=O)([O-])OCC[N+](C)(C)C)([H])(OC(CCCCCCC/C=C\CCCCCCCC)=O)CO	SULIDBRAXVDKBU-PTGWMXDISA-N	Lipids and lipid-like molecules	Glycerophospholipids	Glycerophosphocholines	Level 1	67.4	98	M+FA-H	C26H52NO7P	0.34205	5.29546	2.83898e+06	5.10994e+06	0.555581	-0.847932	Down	0.000408175	0.0113653	3.52236e+06	3.49645e+06	1.68161e+06	2.83564e+06	2.65886e+06	5.5873e+06	5.0532e+06	5.37128e+06	4.40164e+06	5.13627e+06
10.42_588.3309m/z	588.331	10.4173	neg	PC(20:4(5Z,8Z,11Z,14Z)/0:0)	19846	http://funmeta.oebiotech.com/network/19846	HMDB0010395	40314	LMGP01050048	74344	C04230	mmu00564,mmu05231	Glycerophospholipid metabolism|Choline metabolism in cancer	24779476	60701-99-7	[C@](COP(=O)([O-])OCC[N+](C)(C)C)([H])(O)COC(CCC/C=C\C/C=C\C/C=C\C/C=C\CCCCC)=O	LAXQYRRMGGEGOH-JXRLJXCWSA-N	Lipids and lipid-like molecules	Glycerophospholipids	Glycerophosphocholines	Level 1	71.5	87.9	M+FA-H	C28H50NO7P	0.342966	5.17777	2.40739e+06	4.69629e+06	0.512616	-0.964049	Down	0.00170804	0.0250108	2.79096e+06	3.04301e+06	936448	2.86625e+06	2.4003e+06	5.57566e+06	4.33722e+06	4.32794e+06	3.93762e+06	5.303e+06
10.14_493.3168n	494.324	10.1448	pos	LysoPC(0:0/16:1)	551150	http://funmeta.oebiotech.com/network/551150								312531180		CCCCCC\C=C/CCCCCCCC(=O)OCC(O)COP([O-])(=O)OCC[N+](C)(C)C	LFUDDCMNKWEORN-KHPPLWFENA-N	Unclassified	Unclassified	Unclassified	Level 1	64	89.6	M+H, M+Na, M+K	C24H48NO7P	-0.171871	4.66132	1.30485e+06	3.07583e+06	0.424225	-1.2371	Down	0.000497452	0.0127203	1.96875e+06	1.7207e+06	845830	1.03726e+06	951685	3.51779e+06	3.46566e+06	3.29979e+06	2.47977e+06	2.61616e+06
13.10_818.5647m/z	818.565	13.0987	pos	PE(18:3(9Z,12Z,15Z)/22:1(13Z))	50066	http://funmeta.oebiotech.com/network/50066	HMDB0009172	60578			C00350	mmu00563,mmu00564,mmu04136,mmu04140,mmu05167	Glycosylphosphatidylinositol (GPI)-anchor biosynthesis|Glycerophospholipid metabolism|Autophagy - other|Autophagy - animal|Kaposi sarcoma-associated herpesvirus infection	53479688		[H][C@@](COC(=O)CCCCCCC\C=C/C\C=C/C\C=C/CC)(COP(O)(=O)OCCN)OC(=O)CCCCCCCCCCC\C=C/CCCCCCCC	DSZLDVIMYQKWGY-JOIVCNAYSA-N	Lipids and lipid-like molecules	Glycerophospholipids	Glycerophosphoethanolamines	Level 4	38.9	28.1	M+Na	C45H82NO8P	-2.88672	4.55167	68907.2	1.82317e+06	0.0377954	-4.72565	Down	0.000208823	0.00778422	31302.1	2637.36	9073.4	66673	234850	1.04138e+06	1.43343e+06	1.87647e+06	2.19e+06	2.57455e+06
1.24_267.0968n	268.104	1.24303	pos	Adenosine	46843	http://funmeta.oebiotech.com/network/46843	HMDB0000050	86		16335	C00212	mmu00230,mmu02010,mmu04022,mmu04024,mmu04071,mmu04080,mmu04270,mmu04923,mmu04924,mmu05012,mmu05032,mmu05034	Purine metabolism|ABC transporters|cGMP-PKG signaling pathway|cAMP signaling pathway|Sphingolipid signaling pathway|Neuroactive ligand-receptor interaction|Vascular smooth muscle contraction|Regulation of lipolysis in adipocytes|Renin secretion|Parkinson disease|Morphine addiction|Alcoholism	60961	58-61-7	NC1=C2N=CN([C@@H]3O[C@H](CO)[C@@H](O)[C@H]3O)C2=NC=N1	OIRDTQYFTABQOQ-KQYNXXCUSA-N	Nucleosides, nucleotides, and analogues	Purine nucleosides	Unclassified	Level 1	68.7	92	M+H, M+Na, M+K	C10H13N5O4	0.0195919	4.46589	11796.7	1.72396e+06	0.00684277	-7.1912	Down	0.00221754	0.0272077	31497	7064.8	5728.2	12038.7	2654.69	1.21354e+06	2.18756e+06	2.87914e+06	634839	1.70474e+06
13.12_831.5690m/z	831.569	13.116	pos	PI-Cer(t18:0/16:0(2OH))	39811	http://funmeta.oebiotech.com/network/39811			LMSP03030036					70699108		[C@](COP(=O)(O)O[C@H]1[C@H](O)[C@@H](O)[C@H](O)[C@@H](O)[C@H]1O)([H])(NC(C(O)CCCCCCCCCCCCCC)=O)[C@]([H])(O)[C@H](O)CCCCCCCCCCCCCC	UNENUCDUUNZBGE-MLGSKPDOSA-N	Lipids and lipid-like molecules	Sphingolipids	Phosphosphingolipids	Level 3	42.1	50.3	M+NH4	C40H80NO13P	-1.8751	4.30818	792920	2.49523e+06	0.317774	-1.65393	Down	0.00255014	0.0297751	71558.4	38198.6	803199	969623	2.08202e+06	2.97445e+06	2.45209e+06	2.27136e+06	2.28899e+06	2.48927e+06
10.92_320.2351n	319.228	10.9245	neg	15-Hydroxy-5,8,11,13-Eicosatetraenoic Acid	200151	http://funmeta.oebiotech.com/network/200151	HMDB0244669	45651						1436	83603-31-0	CCCCCC(O)C=CC=CCC=CCC=CCCCC(O)=O	JSFATNQSLKRBCI-UHFFFAOYSA-N	Lipids and lipid-like molecules	Fatty Acyls	Eicosanoids	Level 1	73.7	95.6	M-H, 2M-H, M-H2O-H	C20H32O3	-0.261401	3.39127	216556	1.19703e+06	0.180911	-2.46664	Down	0.00215284	0.0268867	313522	205283	113929	365561	84483.7	1.31662e+06	1.89963e+06	1.19758e+06	602813	968487
8.63_273.2667n	274.274	8.629	pos	C16 Sphinganine	38928	http://funmeta.oebiotech.com/network/38928		41556	LMSP01040001	71050	C13915			656816		OC[C@]([H])(N)[C@]([H])(O)CCCCCCCCCCCCC	ZKLREJQHRKUJHD-JKSUJKDBSA-N	Organic nitrogen compounds	Organonitrogen compounds	Amines	Level 4	43.3	19.7	M+H, M+Na	C16H35NO2	-0.355298	3.35993	768120	1.8322e+06	0.419235	-1.25417	Down	0.0065176	0.047007	1.20502e+06	367390	690705	979187	598302	2.40851e+06	2.21614e+06	1.17984e+06	2.07742e+06	1.27906e+06
10.92_302.2241n	303.231	10.9218	pos	5(S)-Hete Lactone	267537	http://funmeta.oebiotech.com/network/267537		45647						60060292	127708-42-3	CCCCCC=CCC=CCC=CC=CC1CCCC(=O)O1	QZMAEYDIHWEEAF-JGKLHWIESA-N	Organoheterocyclic compounds	Lactones	Delta valerolactones	Level 2	52.5	36.7	M+H-H2O, M+H	C20H30O2	-1.45636	3.21347	204274	1.08256e+06	0.188695	-2.40587	Down	0.00205995	0.0266155	303093	201916	110149	324083	82126.6	1.24329e+06	1.68622e+06	1.07048e+06	551613	861190
3.62_187.0632n	205.097	3.62332	pos	Indoleacrylic Acid	47188	http://funmeta.oebiotech.com/network/47188	HMDB0000734			132244				5375048	29953-71-7	OC(=O)\C=C\C1=CNC2=C1C=CC=C2	PLVPPLCLBIEYEA-AATRIKPKSA-N	Organoheterocyclic compounds	Indoles and derivatives	Indoles	Level 4	45	26.8	M+H, M+NH4, M+H-H2O	C11H9NO2	-0.645226	3.09714	2.85981e+06	3.79149e+06	0.754271	-0.406845	Down	0.0078268	0.0536041	2.60333e+06	3.40961e+06	2.69481e+06	2.5054e+06	3.08589e+06	4.20736e+06	3.84368e+06	4.25585e+06	3.35487e+06	3.29566e+06
13.13_766.5357m/z	766.536	13.1337	pos	PE(18:1(11Z)/18:1(11Z))	50002	http://funmeta.oebiotech.com/network/50002	HMDB0009025	60443			C00350	mmu00563,mmu00564,mmu04136,mmu04140,mmu05167	Glycosylphosphatidylinositol (GPI)-anchor biosynthesis|Glycerophospholipid metabolism|Autophagy - other|Autophagy - animal|Kaposi sarcoma-associated herpesvirus infection	53479624		[H][C@@](COC(=O)CCCCCCCCC\C=C/CCCCCC)(COP(O)(=O)OCCN)OC(=O)CCCCCCCCC\C=C/CCCCCC	FXSMMNUNFDTUMS-NCDRPEBGSA-N	Lipids and lipid-like molecules	Glycerophospholipids	Glycerophosphoethanolamines	Level 3	51.3	79.6	M+Na	C41H78NO8P	0.0244947	3.06005	1.06457e+06	206587	5.15314	2.36545	Up	0.00133136	0.0227267	1.63461e+06	1.25493e+06	930607	903304	599423	296358	228773	195042	151221	161542
10.58_830.5925m/z	830.593	10.5803	neg	PE(17:0/22:2(13Z,16Z))	20248	http://funmeta.oebiotech.com/network/20248		76794	LMGP02010559					52924260		[C@](COP(=O)(O)OCCN)([H])(OC(CCCCCCCCCCC/C=C\C/C=C\CCCCC)=O)COC(CCCCCCCCCCCCCCCC)=O	QZLCFKDKEIAKLH-GZHHDXNOSA-N	Unclassified	Unclassified	Unclassified	Level 3	56.6	87.9	M+FA-H	C44H84NO8P	1.07384	2.88689	5.4245e+06	4.59669e+06	1.18009	0.238894	Up	0.00565659	0.0430183	5.56992e+06	5.32241e+06	5.86652e+06	5.43506e+06	4.92859e+06	4.65289e+06	4.65627e+06	5.13007e+06	4.3021e+06	4.24213e+06
1.04_203.1158n	204.123	1.04205	pos	Acetyl-L-Carnitine	8332	http://funmeta.oebiotech.com/network/8332	HMDB0000201	956	LMFA07070050	57589	C02571	mmu04931	Insulin resistance	7045767	5080-50-2	O(C(C)=O)[C@H](CC(=O)[O-])C[N+](C)(C)C	RDHQFKQIGNGIED-MRVPVSSYSA-N	Lipids and lipid-like molecules	Fatty Acyls	Fatty acid esters	Level 2	40.5	0	M+Na, M+K, M+H	C9H17NO4	0.220996	2.80785	2.954e+06	2.12005e+06	1.39336	0.478572	Up	0.0219007	0.10011	2.58942e+06	3.34627e+06	2.35715e+06	2.73851e+06	3.73866e+06	2.5561e+06	2.37392e+06	1.84496e+06	1.8565e+06	1.96878e+06
11.35_757.4993m/z	757.499	11.3502	pos	PA(18:0/18:1(12Z)-2OH(9,10))	216733	http://funmeta.oebiotech.com/network/216733	HMDB0263631									[H][C@@](COC(=O)CCCCCCCCCCCCCCCCC)(COP(O)(O)=O)OC(=O)CCCCCCC[C@H](O)[C@@H](O)C\C=C/CCCCC	ROPGVXDDISYMSG-AUXNHTKESA-N	Unclassified	Unclassified	Unclassified	Level 4	39	0	M+Na	C39H75O10P	0.337606	2.75097	603481	1486.31	406.025	8.66543	Up	8.79487e-06	0.00161178	605787	392808	615128	633693	769989	3870.1	0.000338249	475.279	2360.15	726.041
14.48_584.2627m/z	584.263	14.4837	pos	Americine	58467	http://funmeta.oebiotech.com/network/58467	HMDB0034441				C09996			5855402	18867-84-0	CNC(C(C)C)C(=O)NC1C(OC2=CC=C(C=C2)\C=C/NC(=O)C(CC2=CNC3=CC=CC=C23)NC1=O)C(C)C	SBDJWBSJRCPRDV-PFONDFGASA-N	Organic acids and derivatives	Carboxylic acids and derivatives	Amino acids, peptides, and analogues	Level 4	36.2	22.8	M+K	C31H39N5O4	-1.1379	2.68579	1.93115e+06	1.03484e+06	1.86613	0.900051	Up	0.0461203	0.153136	2.42177e+06	1.62234e+06	1.62186e+06	1.94364e+06	2.04614e+06	603.7	1.12528e+06	997396	860411	2.19052e+06
10.15_538.3156m/z	538.316	10.1456	neg	PC(16:1(9Z)/0:0)	19832	http://funmeta.oebiotech.com/network/19832	HMDB0010383	40288	LMGP01050022	73851	C04230	mmu00564,mmu05231	Glycerophospholipid metabolism|Choline metabolism in cancer	24779461	76790-27-7	[C@](COP(=O)([O-])OCC[N+](C)(C)C)([H])(O)COC(CCCCCCC/C=C\CCCCCC)=O	LFUDDCMNKWEORN-ZXEGGCGDSA-N	Lipids and lipid-like molecules	Glycerophospholipids	Glycerophosphocholines	Level 1	65.6	98.2	M+FA-H	C24H48NO7P	1.09193	2.6104	370812	908109	0.408334	-1.29218	Down	0.000111575	0.00557383	535390	456444	249860	320147	292217	964556	1.00816e+06	1.01239e+06	749030	806408
10.69_608.3186m/z	608.319	10.6892	neg	Boc-Val-Pro-Arg-Mca	204301	http://funmeta.oebiotech.com/network/204301	HMDB0249335							3519505		CC(C)C(NC(=O)OC(C)(C)C)C(=O)N1CCCC1C(=O)NC(CCCN=C(N)N)C(=O)NC1=CC2=C(C=C1)C(C)=CC(=O)O2	DFOSAUPKTFJBLO-UHFFFAOYSA-N	Unclassified	Unclassified	Unclassified	Level 2	52.4	19.6	M-H2O-H	C31H45N7O7	-2.60728	2.52844	2.12508e+06	2.69585e+06	0.788281	-0.343219	Down	0.00425677	0.0368884	2.47171e+06	2.41329e+06	1.789e+06	2.00024e+06	1.95117e+06	2.81105e+06	2.69909e+06	2.81617e+06	2.58191e+06	2.57101e+06
10.99_701.5584m/z	701.558	10.9923	pos	SM(d16:1/18:1)	39619	http://funmeta.oebiotech.com/network/39619		83741	LMSP03010040	138571				52931143		[C@](COP(=O)([O-])OCC[N+](C)(C)C)([H])(NC(CCCCCCC/C=C\CCCCCCCC)=O)[C@]([H])(O)/C=C/CCCCCCCCCCC	QQFVICUNTBNUKN-QQRIYSRRSA-N	Lipids and lipid-like molecules	Sphingolipids	Phosphosphingolipids	Level 2	48.2	0	M+H	C39H77N2O6P	-1.1955	2.5259	709228	127180	5.57656	2.47938	Up	0.00511637	0.0410121	705284	1.15547e+06	911849	461920	311617	89648.6	90220.2	138393	179502	138137
0.71_257.1027n	280.092	0.707967	pos	Glycerophosphocholine	46863	http://funmeta.oebiotech.com/network/46863	HMDB0000086	370		16870	C00670	mmu00564,mmu00565,mmu05231	Glycerophospholipid metabolism|Ether lipid metabolism|Choline metabolism in cancer	657272	28319-77-9	C[N+](C)(C)CCOP([O-])(=O)OC[C@H](O)CO	SUHOQUVVVLNYQR-MRVPVSSYSA-N	Lipids and lipid-like molecules	Glycerophospholipids	Glycerophosphocholines	Level 1	59.5	80.2	M+Na, M+K	C8H20NO6P	-0.362241	2.35762	571327	1.06697e+06	0.535467	-0.901132	Down	0.00464023	0.0382594	944864	773121	323989	466039	348620	1.12837e+06	999734	1.14221e+06	973048	1.0915e+06
13.21_551.3949n	552.402	13.2051	pos	PC(20:0/0:0)	19844	http://funmeta.oebiotech.com/network/19844	HMDB0010390	40311	LMGP01050045	74968	C04230	mmu00564,mmu05231	Glycerophospholipid metabolism|Choline metabolism in cancer	24779473	108341-80-6	[C@](COP(=O)([O-])OCC[N+](C)(C)C)([H])(O)COC(CCCCCCCCCCCCCCCCCCC)=O	UATOAILWGVYRQS-HHHXNRCGSA-N	Lipids and lipid-like molecules	Glycerophospholipids	Glycerophosphocholines	Level 3	48	46.2	M+H, M+Na	C28H58NO7P	-0.262251	2.29206	77372.9	487909	0.158581	-2.65671	Down	1.65705e-05	0.00189156	122667	68810.1	59467.7	74829.2	61090.3	549503	578243	530287	440879	340632
10.90_1017.6856m/z	1017.69	10.904	pos	Pc(Dime(13,5)/Dime(13,5))	83020	http://funmeta.oebiotech.com/network/83020	HMDB0061410									CCCCCC1=C(C)C(C)=C(CCCCCCCCCCCCC(=O)OCC(COP(O)(=O)OCC[N+](C)(C)C)OC(=O)CCCCCCCCCCCCC2=C(C)C(C)=C(CCCCC)O2)O1	RKMUUQFKTHBNET-UHFFFAOYSA-O	Lipids and lipid-like molecules	Glycerophospholipids	Glycerophosphocholines	Level 2	52.5	0	M+K	C56H101NO10P+	6.22948	2.27463	174806	598261	0.292189	-1.77502	Down	0.000494945	0.0127203	304834	287193	40346.2	111188	130467	778169	630865	602102	452544	527625
1.06_191.0196m/z	191.02	1.05927	neg	Citric Acid	46867	http://funmeta.oebiotech.com/network/46867	HMDB0000094	124		30769	C00158	mmu00020,mmu00250,mmu00630,mmu04742,mmu04922,mmu05230	Citrate cycle (TCA cycle)|Alanine, aspartate and glutamate metabolism|Glyoxylate and dicarboxylate metabolism|Taste transduction|Glucagon signaling pathway|Central carbon metabolism in cancer	311	77-92-9	OC(=O)CC(O)(CC(O)=O)C(O)=O	KRKNYBCHXYNGOX-UHFFFAOYSA-N	Organic acids and derivatives	Carboxylic acids and derivatives	Tricarboxylic acids and derivatives	Level 1	59.1	87.3	M-H	C6H8O7	-0.418266	2.21758	690382	252847	2.73044	1.44913	Up	0.00412001	0.0368307	259466	783971	799942	871163	737371	286630	248214	233430	244698	251264
12.56_765.5647n	766.572	12.5648	pos	PC(O-16:0/20:5(5Z,8Z,11Z,14Z,17Z))	19540	http://funmeta.oebiotech.com/network/19540	HMDB0039528	40085	LMGP01020058	86437				10485310	132196-28-2	[C@](COP(=O)([O-])OCC[N+](C)(C)C)([H])(OC(CCC/C=C\C/C=C\C/C=C\C/C=C\C/C=C\CC)=O)COCCCCCCCCCCCCCCCC	YHSSHPWVFALMBA-IARQOZKNSA-N	Lipids and lipid-like molecules	Glycerophospholipids	Glycerophosphocholines	Level 4	36.5	0	M+H, M+Na	C44H80NO7P	-3.28199	2.13707	27374.7	446422	0.0613201	-4.0275	Down	0.000995293	0.019657	31077.7	27865.7	22900.6	24680.7	30348.7	342422	263917	374882	736326	514566
13.29_831.5768n	854.566	13.2929	pos	PC(P-18:1(11Z)/22:6(5Z,7Z,10Z,13Z,16Z,19Z)-OH(4))	242809	http://funmeta.oebiotech.com/network/242809	HMDB0289709									[H][C@@](CO\C=C\CCCCCCCC\C=C/CCCCCC)(COP([O-])(=O)OCC[N+](C)(C)C)OC(=O)CCC(O)\C=C/C=C\C\C=C/C\C=C/C\C=C/C\C=C/CC	GOEJFNITYIHYNB-FJWNKXPBSA-N	Unclassified	Unclassified	Unclassified	Level 3	53.6	93.9	M+H-H2O, M+Na	C48H82NO8P	-1.20846	2.08986	342073	837044	0.408668	-1.291	Down	0.0257522	0.109487	370.12	74786.7	162371	530175	942662	867153	691540	793951	956568	876007
10.71_590.3466m/z	590.347	10.7068	neg	PC(20:3(5Z,8Z,11Z)/0:0)	19888	http://funmeta.oebiotech.com/network/19888	HMDB0010393	61703	LMGP01050139	74343	C04230	mmu00564,mmu05231	Glycerophospholipid metabolism|Choline metabolism in cancer	53480467	1199257-41-4	C(OP(OCC[N+](C)(C)C)(=O)[O-])[C@@](O)([H])COC(=O)CCC/C=C\C/C=C\C/C=C\CCCCCCCC	YHGXYYIGHBPDMX-BUTFDPNWSA-N	Lipids and lipid-like molecules	Glycerophospholipids	Glycerophosphocholines	Level 1	64.2	88.1	M+FA-H	C28H52NO7P	0.478082	2.07519	311761	676100	0.461117	-1.1168	Down	0.00116862	0.021611	421623	391320	81698.3	349935	314230	808501	605465	599135	618639	748760
13.12_496.2716n	519.261	13.116	pos	Fexaramine	206745	http://funmeta.oebiotech.com/network/206745	HMDB0252239			92597				447713		COC(=O)C=CC1=CC(=CC=C1)N(CC1=CC=C(C=C1)C1=CC=C(C=C1)N(C)C)C(=O)C1CCCCC1	VLQTUNDJHLEFEQ-UHFFFAOYSA-N	Benzenoids	Benzene and substituted derivatives	Biphenyls and derivatives	Level 4	40.7	12.8	M+Na, M+K	C32H36N2O3	-2.0383	1.98671	489705	136085	3.59853	1.84741	Up	0.00141959	0.0234094	525903	681135	497314	477901	266269	232669	184742	134585	70941	57485.7
12.06_354.2758n	355.283	12.0641	pos	MG(18:2(9Z,12Z)/0:0/0:0)	51383	http://funmeta.oebiotech.com/network/51383	HMDB0011568	62350		75561				6436630	67968-46-1	[H][C@](O)(CO)COC(=O)CCCCCCC\C=C/C\C=C/CCCCC	WECGLUPZRHILCT-GSNKCQISSA-N	Lipids and lipid-like molecules	Fatty Acyls	Lineolic acids and derivatives	Level 1	55.8	45.9	M+H, M+Na, M+H-H2O	C21H38O4	-3.46551	1.85136	455084	191265	2.37934	1.25056	Up	2.09587e-06	0.000647241	387413	451713	466299	486003	483993	182986	199903	151305	194077	228053
10.92_634.3341m/z	634.334	10.9245	neg	Ohhdia-Pe	27916	http://funmeta.oebiotech.com/network/27916			LMGP20020043					134812373		[C@](COP(=O)(O)OCCN)([H])(OC(CCC(O)/C=C/C(=O)O)=O)COC(CCCCCCC/C=C\CCCCCCCC)=O	HBDOLRKWTNOIOD-HPNFKZMPSA-N	Lipids and lipid-like molecules	Glycerophospholipids	Glycerophosphoethanolamines	Level 4	38.8	2.09	M-H	C30H54NO11P	-3.2432	1.82151	427809	703663	0.607974	-0.717918	Down	0.000903924	0.0188186	518995	517313	250973	438869	412894	755965	668590	733260	634916	725583
10.99_575.5034m/z	575.503	10.9923	pos	DG(18:2(9Z,12Z)/16:0/0:0)	49092	http://funmeta.oebiotech.com/network/49092	HMDB0007243	58809		89211				53478101		[H][C@](CO)(COC(=O)CCCCCCC\C=C/C\C=C/CCCCC)OC(=O)CCCCCCCCCCCCCCC	AOSFXHKYBDUOSU-YAIZGCQRSA-N	Lipids and lipid-like molecules	Fatty Acyls	Lineolic acids and derivatives	Level 4	40.1	13	M+H-H2O	C37H68O5	0.0553753	1.76379	439156	148001	2.96724	1.56912	Up	0.00291763	0.0310696	626975	556248	427567	313079	271910	186523	152656	140578	134394	125856
10.53_369.3512m/z	369.351	10.5339	pos	3z,6z,9z-Pentacosatriene	9282	http://funmeta.oebiotech.com/network/9282		97580	LMFA11000168					56936132		CC/C=C\C/C=C\C/C=C\CCCCCCCCCCCCCCC	AEARNXGXBHBSIY-JTBMWNAQSA-N	Hydrocarbons	Unsaturated hydrocarbons	Olefins	Level 1	62.7	76.1	M+Na	C25H46	5.78214	1.7393	906420	640906	1.41428	0.500068	Up	0.00212615	0.0268867	786330	828911	1.03724e+06	1.01152e+06	868099	719593	534800	638526	695147	616462
12.28_1197.8469m/z	1197.85	12.2782	pos	Mactraxanthin 3-(5z,8z,11z,14z,17z-Eicosapentaenoate) 3'-Palmitate	36713	http://funmeta.oebiotech.com/network/36713			LMPR01070380							[C@]1(O)(/C=C/C(/C)=C/C=C/C(/C)=C/C=C/C=C(/C=C/C=C(/C=C/[C@]2(O)[C@@](O)(C)C[C@@H](OC(=O)CCCCCCCCCCCCCCC)C[C@]2(C)C)\C)\C)[C@@](O)(C)C[C@@H](OC(CCC/C=C\C/C=C\C/C=C\C/C=C\C/C=C\CC)=O)C[C@@]1(C)C	OHGQYBRYHYLZSD-GSQNOOMRSA-N	Lipids and lipid-like molecules	Prenol lipids	Tetraterpenoids	Level 4	37.6	0	M+K	C76H118O8	0.914724	1.73099	123.104	321096	0.000383386	-11.3489	Down	0.0161516	0.0837663	0.000338249	0.000338249	0.000338249	0.000338249	615.517	90083.4	164954	252236	413048	685159
10.71_557.3208m/z	557.321	10.7068	neg	Doxepin	258115	http://funmeta.oebiotech.com/network/258115		2463			C06971			667477	1668-19-5	CN(C)CCC=C1C2=CC=CC=C2COC3=CC=CC=C31	ODQWQRRAPPTVAG-GZTJUZNOSA-N	Organoheterocyclic compounds	Benzoxepines	Dibenzoxepines	Level 4	37.2	0	2M-H	C19H21NO	6.19603	1.69917	586721	830645	0.706344	-0.501557	Down	0.00125202	0.0223849	702468	682283	479529	541485	527839	894814	844694	858987	776192	778536
12.08_1159.8307m/z	1159.83	12.0822	pos	Fucoxanthinol 3-(5z,8z,11z,14z,17z-Eicosapentaenoate) 3'-(9e-Hexadecenoate)	36659	http://funmeta.oebiotech.com/network/36659			LMPR01070325							[C@@]12(CC(=O)/C(/C)=C/C=C/C(/C)=C/C=C/C=C(\C)/C=C/C=C(\C)/C=[C@@]=C3[C@@](O)(C)C[C@@H](OC(=O)CCCCCCC/C=C/CCCCCC)CC3(C)C)O[C@]1(C)C[C@@H](OC(CCC/C=C\C/C=C\C/C=C\C/C=C\C/C=C\CC)=O)CC2(C)C	XHONLVDYAICKMI-NYYRLTKSSA-N	Unclassified	Unclassified	Unclassified	Level 4	36.7	0	M+Na	C76H112O7	0.595598	1.68162	104.736	224354	0.000466832	-11.0648	Down	2.75285e-05	0.00229813	0.000338249	523.676	0.000338249	0.000338249	0.000338249	280180	268614	236865	201695	134414
10.44_656.3185m/z	656.319	10.4359	neg	Okooa-Ps	27963	http://funmeta.oebiotech.com/network/27963			LMGP20040029					134812410		C(O)(=O)[C@@]([H])(N)COP(OC[C@]([H])(OC(CCCC(=O)/C=C/C=O)=O)COC(CCCCCCC/C=C\CCCCCCCC)=O)(=O)O	JWSLONXEOIUDBS-RUNYOZRHSA-N	Lipids and lipid-like molecules	Glycerophospholipids	Glycerophosphoserines	Level 2	42	0	M-H2O-H	C32H54NO12P	-2.92428	1.66904	341984	588752	0.580862	-0.783733	Down	0.00353624	0.034204	383239	413418	147849	416919	348491	671651	531955	545005	523887	671261
11.49_481.3166n	482.324	11.4923	pos	PE(18:0/0:0)	21163	http://funmeta.oebiotech.com/network/21163	HMDB0011130	40775	LMGP02050001	75036				9547068	69747-55-3	[C@](COP(=O)(O)OCCN)([H])(O)COC(CCCCCCCCCCCCCCCCC)=O	BBYWOYAFBUOUFP-JOCHJYFZSA-N	Lipids and lipid-like molecules	Glycerophospholipids	Glycerophosphoethanolamines	Level 1	65.5	89.9	M+H, M+Na, M+H-H2O	C23H48NO7P	-0.463128	1.6401	1.58764e+06	1.30228e+06	1.21912	0.285845	Up	0.0428024	0.147483	1.55228e+06	1.87142e+06	1.7968e+06	1.23162e+06	1.48606e+06	1.29655e+06	1.28816e+06	1.20112e+06	1.38565e+06	1.33991e+06
11.19_301.1407m/z	301.141	11.1898	pos	Glyceryl 5-Hydroxydecanoate	56681	http://funmeta.oebiotech.com/network/56681	HMDB0032297	88341		168139				5463954	26446-31-1	CCCCCC(O)CCCC(=O)OCC(O)CO	ILJDYMFZBMWGGZ-UHFFFAOYSA-N	Lipids and lipid-like molecules	Fatty Acyls	Fatty alcohols	Level 4	39.1	6.7	M+K	C13H26O5	-1.91267	1.5959	909465	695132	1.30833	0.387731	Up	0.00011866	0.00575842	982682	884729	914405	849212	916296	752439	720315	709691	662714	630502
10.85_480.3085m/z	480.308	10.8507	pos	PE(18:1(11Z)/0:0)	21225	http://funmeta.oebiotech.com/network/21225	HMDB0011505	62291	LMGP02050064					53480949		[C@](COP(=O)(O)OCCN)([H])(O)COC(CCCCCCCCC/C=C\CCCCCC)=O	WAYKKNOEMJFLDI-KOIKXXGWSA-N	Lipids and lipid-like molecules	Glycerophospholipids	Glycerophosphoethanolamines	Level 2	59.7	41.2	M+H	C23H46NO7P	0.0430231	1.58428	504255	734386	0.686635	-0.542385	Down	0.00417907	0.0368884	579081	565541	542669	367749	466235	778853	852602	766730	654623	619122
13.29_821.5866m/z	821.587	13.2929	pos	PI(O-18:0/17:0)	24705	http://funmeta.oebiotech.com/network/24705			LMGP06020025					52928439		[C@]([H])(OC(CCCCCCCCCCCCCCCC)=O)(COP(=O)(O)O[C@H]1[C@H](O)[C@@H](O)[C@H](O)[C@@H](O)[C@H]1O)COCCCCCCCCCCCCCCCCCC	HSGZSUBIZSPVHZ-FRYBKQPRSA-N	Lipids and lipid-like molecules	Glycerophospholipids	Glycerophosphoinositols	Level 4	36.1	0	M+H-H2O	C44H87O12P	-4.28242	1.5634	15151.9	238558	0.0635143	-3.97677	Down	0.00215159	0.0268867	28285.5	17907.4	14750.5	9896.04	4919.95	134519	153309	219451	271967	413546
1.06_187.0418m/z	187.042	1.05927	neg	Bisazobiphenyl	204243	http://funmeta.oebiotech.com/network/204243	HMDB0249265							129651751		C1=CC=C(C=C1)C1=CC2=C(N=N2)C2=C1N=N2	FBIBGSLAWOOPCO-UHFFFAOYSA-N	Unclassified	Unclassified	Unclassified	Level 4	38.1	0	M-H2O-H	C12H6N4	2.12813	1.54884	1.3845e+06	1.10959e+06	1.24777	0.319347	Up	0.039483	0.140527	1.33054e+06	1.30384e+06	1.45438e+06	1.41182e+06	1.42193e+06	1.15524e+06	1.48792e+06	905269	1.10649e+06	893018
11.72_402.2249n	425.214	11.7243	pos	5s-Hete Di-Endoperoxide	3608	http://funmeta.oebiotech.com/network/3608		74966	LMFA03000011	138496				52921873		[C@@H]12OO[C@@H]([C@H](CC[C@@H](O)CCCCC)OO[C@H]1/C=C/[C@@H](O)CCCC(=O)O)C2	DOXGUXRZAOCYPM-IPIAXWAYSA-N	Organic acids and derivatives	Hydroxy acids and derivatives	Medium-chain hydroxy acids and derivatives	Level 4	44.4	28.2	M+Na, M+K, M+H	C20H34O8	-1.09679	1.5269	651469	439491	1.48233	0.567862	Up	0.00082429	0.0179495	750208	602720	703442	590186	610788	480723	415007	500021	355727	445976
0.65_129.0792n	130.086	0.64555	pos	L-Pipecolic Acid	47177	http://funmeta.oebiotech.com/network/47177	HMDB0000716	63100		30913	C00408	mmu00310	Lysine degradation	439227	3105-95-1	OC(=O)[C@@H]1CCCCN1	HXEACLLIILLPRG-YFKPBYRVSA-N	Organic acids and derivatives	Carboxylic acids and derivatives	Amino acids, peptides, and analogues	Level 1	51.7	55.2	M+H, M+NH4	C6H11NO2	1.34732	1.52441	462977	260605	1.77654	0.829074	Up	0.00126665	0.022442	494719	349409	515174	391237	564346	282084	264644	221502	285061	249736
0.72_175.1190m/z	175.119	0.723217	pos	L-Arginine	47071	http://funmeta.oebiotech.com/network/47071	HMDB0000517	13		16467	C00062	mmu00220,mmu00330,mmu00470,mmu00970,mmu02010,mmu04150,mmu04974,mmu05014,mmu05022,mmu05142,mmu05146,mmu05230	Arginine biosynthesis|Arginine and proline metabolism|D-Amino acid metabolism|Aminoacyl-tRNA biosynthesis|ABC transporters|mTOR signaling pathway|Protein digestion and absorption|Amyotrophic lateral sclerosis|Pathways of neurodegeneration - multiple diseases|Chagas disease|Amoebiasis|Central carbon metabolism in cancer	6322	74-79-3	N[C@@H](CCCNC(N)=N)C(O)=O	ODKSFYDXXFIFQN-BYPYZUCNSA-N	Organic acids and derivatives	Carboxylic acids and derivatives	Amino acids, peptides, and analogues	Level 1	56.7	82.3	M+H	C6H14N4O2	0.204127	1.51923	356782	570958	0.624884	-0.67834	Down	0.0052773	0.0414977	468793	255613	486930	342292	230284	632470	548240	555892	597661	520526
10.29_482.3239m/z	482.324	10.2879	pos	Stieleriacine E	8911	http://funmeta.oebiotech.com/network/8911			LMFA08020337							N(C(=O)CCCCCCCCCCCCCCCCC)/C(/C(=O)O)=C\C1=CC=C(OC)C=C1	KAHDAULQQJUDPU-RWEWTDSWSA-N	Organic acids and derivatives	Carboxylic acids and derivatives	Amino acids, peptides, and analogues	Level 1	60.8	72.2	M+Na	C28H45NO4	-0.308962	1.51758	199838	398395	0.501608	-0.995368	Down	0.00157202	0.0244787	230209	271087	186676	172044	139174	451926	492708	413346	322772	311224
10.43_610.3083m/z	610.308	10.4284	pos	Retaspimycin	210909	http://funmeta.oebiotech.com/network/210909	HMDB0257169							72997919		COC1CC(C)CC2=C(O)C(NC(=O)C(C)=CC=CC(OC)C(OC(N)=O)C(C)=CC(C)C1O)=CC(O)=C2NCC=C	OAKGNIRUXAZDQF-UHFFFAOYSA-N	Phenylpropanoids and polyketides	Macrolactams	Unclassified	Level 1	66.4	98.7	M+Na	C31H45N3O8	-2.65475	1.50265	602576	812948	0.741223	-0.43202	Down	0.0103419	0.0637593	769462	693463	438912	597411	513632	878043	805709	841562	771567	767859
10.53_507.3320n	508.339	10.5339	pos	PC(17:1(9Z)/0:0)	19876	http://funmeta.oebiotech.com/network/19876		76568	LMGP01050126					24779451		[C@](COP(=O)([O-])OCC[N+](C)(C)C)([H])(O)COC(CCCCCCC/C=C\CCCCCCC)=O	LPMGFNAQZPADDZ-FJIRUFBNSA-N	Lipids and lipid-like molecules	Glycerophospholipids	Glycerophosphocholines	Level 2	45.7	0	M+H, M+Na	C25H50NO7P	-0.922977	1.47234	159076	343402	0.463234	-1.11019	Down	0.001739	0.0250312	220753	219768	102293	130579	121985	409314	397830	371040	262539	276289
0.74_203.1497m/z	203.15	0.737767	pos	Symmetric Dimethylarginine	48065	http://funmeta.oebiotech.com/network/48065	HMDB0003334	44873		25682				169148	30344-00-4	CN\C(NCCC[C@H](N)C(O)=O)=N/C	HVPFXCBJHIIJGS-LURJTMIESA-N	Organic acids and derivatives	Carboxylic acids and derivatives	Amino acids, peptides, and analogues	Level 1	58	69.8	M+H	C8H18N4O2	-2.84306	1.45482	245580	77815.5	3.15593	1.65807	Up	0.000232629	0.00831831	173076	265891	326833	230045	232058	76907.5	58061.9	65194.1	108237	80676.8
12.56_792.5879m/z	792.588	12.5648	pos	PC(O-18:0/18:3(9Z,12Z,15Z))	19616	http://funmeta.oebiotech.com/network/19616	HMDB0304720	76436	LMGP01020205					52923786		[C@](COP(=O)([O-])OCC[N+](C)(C)C)([H])(OC(CCCCCCC/C=C\C/C=C\C/C=C\CC)=O)COCCCCCCCCCCCCCCCCCC	GKKOTWSKEIRXDA-JUUDQZDJSA-N	Lipids and lipid-like molecules	Glycerophospholipids	Glycerophosphocholines	Level 2	47	0	M+Na	C44H84NO7P	0.127492	1.45102	11601.7	172632	0.0672046	-3.8953	Down	2.21017e-07	0.000206742	23768	28205.7	3058.32	222.758	2753.59	192931	176029	157435	151027	185740
13.10_790.5697m/z	790.57	13.0987	pos	PC(18:0/20:5(9Z,11Z,13Z,15Z,17Z))	18359	http://funmeta.oebiotech.com/network/18359		39548	LMGP01010807					24778862		[C@](COP(=O)([O-])OCC[N+](C)(C)C)([H])(OC(CCCCCCC/C=C\C=C/C=C\C=C/C=C\CC)=O)COC(CCCCCCCCCCCCCCCCC)=O	QRHBQDASPXNHQA-DRCLNZIMSA-N	Lipids and lipid-like molecules	Glycerophospholipids	Glycerophosphocholines	Level 4	39	0	M+H-H2O	C46H82NO8P	-5.96805	1.44796	38616.6	216900	0.178039	-2.48974	Down	0.000566942	0.0140577	11045.4	17591.7	27129.4	41827.4	95489	167825	254629	307407	201839	152801
0.75_131.0696n	132.077	0.752883	pos	Creatine	46852	http://funmeta.oebiotech.com/network/46852	HMDB0000064	7		16919	C00300	mmu00260,mmu00330	Glycine, serine and threonine metabolism|Arginine and proline metabolism	586	57-00-1	CN(CC(O)=O)C(N)=N	CVSVTCORWBXHQV-UHFFFAOYSA-N	Organic acids and derivatives	Carboxylic acids and derivatives	Amino acids, peptides, and analogues	Level 2	49.5	37.5	M+H-H2O, M+Na, M+H	C4H9N3O2	0.771117	1.42689	1.23511e+06	1.02172e+06	1.20886	0.273642	Up	0.033252	0.127242	1.17296e+06	1.11036e+06	1.26437e+06	1.13479e+06	1.49308e+06	1.07152e+06	1.034e+06	873973	1.14555e+06	983547
10.00_931.5274m/z	931.527	9.99837	pos	Hoduloside Vii	63802	http://funmeta.oebiotech.com/network/63802	HMDB0040659	95137						131752893	154971-11-6	CC1OC(OC2C(O)C(O)COC2OC2CCC3(C)C(CCC4(C)C3CCC3C(C(=O)CC43COC3OC(CO)C(O)C(O)C3O)C(C)(O)C\C=C\C(C)(C)O)C2(C)C)C(O)C(O)C1O	YAFOSOWHFJFSLN-NTEUORMPSA-N	Lipids and lipid-like molecules	Prenol lipids	Triterpenoids	Level 4	38.4	0	M+H	C47H78O18	1.41134	1.42634	12374.3	169538	0.0729885	-3.77619	Down	9.83534e-07	0.000417633	5164.62	3135.61	2411.6	1711.69	49448	169326	173079	194108	149736	161439
1.24_269.1073m/z	269.107	1.24303	pos	3,3'-Dihydroxy-4,5-Dimethoxybibenzyl	255004	http://funmeta.oebiotech.com/network/255004	HMDB0302010									CC1=CC=CC(=C1)C1=NN=C(O1)C1=CC=CC2=CC=CC=C12	VLEVIOBDMUPMGI-UHFFFAOYSA-N	Benzenoids	Naphthalenes	Unclassified	Level 4	40.2	13.9	M+H-H2O	C19H14N2O	-0.0853878	1.41506	927.388	173425	0.00534749	-7.54692	Down	0.00236821	0.0284269	2683.6	384.007	692.492	516.6	360.244	120363	220685	292071	64036.9	169969
12.76_1160.3355m/z	1160.34	12.7604	pos	(3s)-Hydroxy-Tetracosa-6,9,12,15,18,21-All-Cis-Hexaenoyl-Coa	52019	http://funmeta.oebiotech.com/network/52019	HMDB0012479							75955250		CCC=CCC=CCC=CCC=CCC=CCC=CCCC(O)CC(=O)SCCNC(=O)CCNC(=O)C(O)C(C)(C)COP(O)(=O)OP(O)(=O)OCC1OC(C(O)C1OP(O)(O)=O)N1C=NC2=C1N=CN=C2N	JJCGUWRDULVWQG-UHFFFAOYSA-N	Lipids and lipid-like molecules	Fatty Acyls	Fatty acyl thioesters	Level 4	36.3	0	M+K	C45H70N7O18P3S	1.13902	1.39205	0.000338249	149069	2.26907e-09	-28.7153	Down	6.18811e-09	2.1021e-05	0.000338249	0.000338249	0.000338249	0.000338249	0.000338249	164566	134504	138612	160235	147431
9.55_385.2236m/z	385.224	9.54653	neg	Berkeleylactone M	7914	http://funmeta.oebiotech.com/network/7914			LMFA07040173							[C@@H]1([C@@H](OC(=O)CCC(=O)O)CCCCCCCCC[C@@H](C)OC(=O)CC1)O	GUYSGRRZEXJUDH-ZACQAIPSSA-N	Unclassified	Unclassified	Unclassified	Level 4	41.2	11.5	M-H	C20H34O7	1.01475	1.39122	7728.13	203260	0.0380209	-4.71706	Down	0.018212	0.0886334	15395.6	4838.7	307.571	13124.5	4974.31	148462	400092	309077	121742	36928.1
0.77_116.0709m/z	116.071	0.76755	pos	L-Proline	46904	http://funmeta.oebiotech.com/network/46904	HMDB0000162	29		17203	C00148	mmu00330,mmu00470,mmu00970,mmu02010,mmu04974,mmu04978,mmu05230	Arginine and proline metabolism|D-Amino acid metabolism|Aminoacyl-tRNA biosynthesis|ABC transporters|Protein digestion and absorption|Mineral absorption|Central carbon metabolism in cancer	145742	147-85-3	OC(=O)[C@@H]1CCCN1	ONIBWKKTOPOVIA-BYPYZUCNSA-N	Organic acids and derivatives	Carboxylic acids and derivatives	Amino acids, peptides, and analogues	Level 1	65.7	92.9	M+H	C5H9NO2	2.71553	1.37511	449721	247255	1.81885	0.863028	Up	0.0356997	0.132954	376309	357670	746410	291821	476394	250262	265093	252566	252517	215838
11.47_428.3731m/z	428.373	11.4749	pos	Stearoylcarnitine	47256	http://funmeta.oebiotech.com/network/47256	HMDB0000848	5811		84644				52922056	25597-09-5	CCCCCCCCCCCCCCCCCC(=O)O[C@H](CC(O)=O)C[N+](C)(C)C	FNPHNLNTJNMAEE-HSZRJFAPSA-O	Organic nitrogen compounds	Organonitrogen compounds	Quaternary ammonium salts	Level 3	47.9	45.4	M+H	C25H49NO4	-0.686433	1.36955	233188	66145	3.5254	1.81779	Up	0.00470874	0.0386367	137152	338314	181185	174401	334886	73303.7	64055.6	50362.2	67712.7	75291
10.69_1103.6514m/z	1103.65	10.6892	neg	Lithocholate 3-O-Glucuronide	47957	http://funmeta.oebiotech.com/network/47957	HMDB0002513	6706			C03033	mmu00040,mmu00053,mmu04976	Pentose and glucuronate interconversions|Ascorbate and aldarate metabolism|Bile secretion	126511	75239-91-7	[H][C@@]12CC[C@H]([C@H](C)CCC(O)=O)[C@@]1(C)CC[C@@]1([H])[C@@]2([H])CC[C@]2([H])C[C@H](CC[C@]12C)O[C@@H]1O[C@@H]([C@@H](O)[C@H](O)[C@H]1O)C(O)=O	GIQXKAXWRLHLDD-VOJQCDQYSA-N	Lipids and lipid-like molecules	Steroids and steroid derivatives	Steroidal glycosides	Level 1	61.2	95.8	2M-H	C30H48O9	-0.9115	1.36738	284933	448041	0.635953	-0.653008	Down	0.00255552	0.0297751	364173	364362	207910	238378	249841	493313	454091	480138	402324	410339
10.07_562.3156m/z	562.316	10.0723	neg	PC(18:3(9Z,12Z,15Z)/0:0)	19840	http://funmeta.oebiotech.com/network/19840	HMDB0010388	40304	LMGP01050038	133456				24779469		[C@](COP(=O)([O-])OCC[N+](C)(C)C)([H])(O)COC(CCCCCCC/C=C\C/C=C\C/C=C\CC)=O	WKQNRCYKYCKESD-YVHLTTHBSA-N	Lipids and lipid-like molecules	Glycerophospholipids	Glycerophosphocholines	Level 1	62	90.1	M+FA-H	C26H48NO7P	0.996798	1.35766	90522.3	237073	0.381833	-1.38898	Down	0.0002422	0.00848343	134013	111047	51082.2	89700	66769.5	239703	283736	263871	180065	217990
10.99_342.1464n	365.136	10.9923	pos	1,2,3,4-Tetrahydro-1-[1-Hydroxy-3-(4-Hydroxyphenyl)-2-Propenyl]-7-Methoxy-2,6-Naphthalenediol	64491	http://funmeta.oebiotech.com/network/64491	HMDB0041400	95800		175352				131753134	163811-77-6	COC1=C(O)C=C2CCC(O)C(C(O)\C=C/C3=CC=C(O)C=C3)C2=C1	WCBFHZJDMQCSLQ-YWEYNIOJSA-N	Benzenoids	Tetralins	Unclassified	Level 4	43.7	23.4	M+Na, M+K	C20H22O5	-0.956176	1.29413	662012	513188	1.29	0.36737	Up	0.000787185	0.0173925	624582	629973	686684	669109	699714	552632	499914	578039	439658	495699
0.72_188.1757m/z	188.176	0.723217	pos	N1-Acetylspermidine	47491	http://funmeta.oebiotech.com/network/47491	HMDB0001276	3323		17927	C00612			496	14278-49-0	CC(=O)NCCCNCCCCN	MQTAVJHICJWXBR-UHFFFAOYSA-N	Organic acids and derivatives	Carboximidic acids and derivatives	Carboximidic acids	Level 1	58.7	69.1	M+H	C9H21N3O	-0.164994	1.28715	151056	13652.1	11.0646	3.46789	Up	0.000951594	0.0192414	52302.4	148313	213715	173898	167050	9575.66	10465.8	9832.16	24582.4	13804.5
11.35_838.5086m/z	838.509	11.3502	pos	Azaspiracid 2	61661	http://funmeta.oebiotech.com/network/61661	HMDB0038234	92962						101648402	265996-92-7	CC1CNC2(CC3OC4(CC(=C)C5OC(O)(C(O)C6CC7OC8(CCC9(CC(C)=CC(O9)\C=C\CCC(O)=O)O8)C(C)CC7O6)C(C)CC5C)CC(C)CC(O4)C3O2)C(C)C1	FWMJPUBOGPIFOU-PKNBQFBNSA-N	Organoheterocyclic compounds	Azaspirodecane derivatives	Unclassified	Level 4	37.9	0	M+H-H2O	C48H73NO12	-1.60193	1.26977	84.4387	124647	0.000677422	-10.5277	Down	4.70834e-07	0.00026657	0.000338249	161.017	0.000338249	221.151	40.0257	128614	140611	137046	124380	92584.9
10.48_330.3361m/z	330.336	10.4815	pos	N,N-Dimethyl-Safingol	38998	http://funmeta.oebiotech.com/network/38998		53956	LMSP01080056	137846				42608375		OC[C@]([H])(N(C)C)[C@@]([H])(O)CCCCCCCCCCCCCCC	BYBHBTCYJMUUDZ-PMACEKPBSA-N	Organic nitrogen compounds	Organonitrogen compounds	Amines	Level 2	45.4	0	M+H	C20H43NO2	-1.70862	1.25512	285671	443781	0.64372	-0.635494	Down	0.0200418	0.0945583	411473	211807	240321	271623	293132	604097	425188	385784	441574	362266
0.78_180.0270n	203.016	0.7823	pos	2,5-Dimethyl-1,4-Dithiane-2,5-Diol	57773	http://funmeta.oebiotech.com/network/57773	HMDB0033556	89366						62105	55704-78-4	CC1(O)CSC(C)(O)CS1	NHKIYYMFGJBOTK-UHFFFAOYSA-N	Organoheterocyclic compounds	Dithianes	Unclassified	Level 4	36.2	0	M+Na, M+K, M+H	C6H12O2S2	-4.61209	1.226	187781	45399.5	4.13619	2.0483	Up	0.0101695	0.0635034	71219.4	160159	168026	207993	331507	45053.6	39607.1	35110.5	63004.5	44221.7
10.16_857.6757m/z	857.676	10.164	neg	11-Hydroxyheptadecanoylcarnitine	198057	http://funmeta.oebiotech.com/network/198057	HMDB0241514									CCCCCCC(O)CCCCCCCCCC(=O)OC(CC([O-])=O)C[N+](C)(C)C	PHOYWWUWAMRPJA-UHFFFAOYSA-N	Unclassified	Unclassified	Unclassified	Level 4	38.9	0	2M-H	C24H47NO5	-9.19804	1.20114	422516	579699	0.728854	-0.456298	Down	0.0156195	0.0823906	255427	367495	484442	506230	498986	532709	555195	597440	588957	624192
0.83_325.0811n	348.07	0.828717	pos	Lipo-Pab	208313	http://funmeta.oebiotech.com/network/208313	HMDB0254117							9818732		OC(=O)C1=CC=C(NC(=O)CCCCC2CCSS2)C=C1	NEBJBHGIXSLSNP-UHFFFAOYSA-N	Unclassified	Unclassified	Unclassified	Level 4	38.7	10.8	M+H-H2O, M+Na	C15H19NO3S2	1.34391	1.20002	178.128	126108	0.0014125	-9.46753	Down	0.00170981	0.0250108	245.062	107.954	20.4298	103.844	413.353	40239.1	190946	169305	90846.5	139205
10.07_540.3060m/z	540.306	10.0716	pos	PC(18:3(6Z,9Z,12Z)/0:0)	19878	http://funmeta.oebiotech.com/network/19878	HMDB0010387	61697	LMGP01050128	88698	C04230	mmu00564,mmu05231	Glycerophospholipid metabolism|Choline metabolism in cancer	52924045		[C@](COP(=O)([O-])OCC[N+](C)(C)C)([H])(O)COC(CCCC/C=C\C/C=C\C/C=C\CCCCC)=O	MRTUWVDDQVMUCR-ACHCNROVSA-N	Lipids and lipid-like molecules	Glycerophospholipids	Glycerophosphocholines	Level 1	59.7	83	M+Na	C26H48NO7P	-0.0656571	1.19672	76519.8	193941	0.394552	-1.34171	Down	0.000762482	0.0170405	124192	103745	38239.3	66293.7	50129.1	205024	234152	211377	147901	171253
10.92_864.5707m/z	864.571	10.9218	pos	PC(P-18:1(11Z)/PGF2alpha)	242763	http://funmeta.oebiotech.com/network/242763	HMDB0289663									CCCCCC\C=C/CCCCCCCCC=COC[C@H](COP([O-])(=O)OCC[N+](C)(C)C)OC(=O)CCC\C=C\C[C@H]1[C@@H](O)C[C@@H](O)[C@@H]1\C=C\[C@@H](O)CCCCC	GJDUTQABMXMMFB-NYKCIZHQSA-N	Unclassified	Unclassified	Unclassified	Level 3	49	58.6	M+Na	C46H84NO10P	-2.12506	1.18528	24704.2	148590	0.166258	-2.5885	Down	0.0047215	0.038648	49854.2	35842	8722.17	25815.1	3287.75	203123	227810	139462	55513.1	117039
10.41_623.4373m/z	623.437	10.411	pos	PE(12:0/14:1(9Z))	20048	http://funmeta.oebiotech.com/network/20048		76594	LMGP02010359					52924066		[C@](COP(=O)(O)OCCN)([H])(OC(CCCCCCC/C=C\CCCC)=O)COC(CCCCCCCCCCC)=O	YKTVMHWVXDZXEQ-HQGHLRICSA-N	Lipids and lipid-like molecules	Glycerophospholipids	Glycerophosphoethanolamines	Level 4	37.9	2.06	M+NH4	C31H60NO8P	-3.60701	1.18324	36095.7	147488	0.244737	-2.0307	Down	0.000123949	0.00576785	62632.7	63847.9	2271.93	28658.6	23067.4	184477	150711	146562	117578	138111
10.92_840.5762m/z	840.576	10.9245	neg	PE(20:3(8Z,11Z,14Z)/20:1(11Z))	20611	http://funmeta.oebiotech.com/network/20611	HMDB0009362	60758	LMGP02010922		C00350	mmu00563,mmu00564,mmu04136,mmu04140,mmu05167	Glycosylphosphatidylinositol (GPI)-anchor biosynthesis|Glycerophospholipid metabolism|Autophagy - other|Autophagy - animal|Kaposi sarcoma-associated herpesvirus infection	52924623		[C@](COP(=O)(O)OCCN)([H])(OC(CCCCCCCCC/C=C\CCCCCCCC)=O)COC(CCCCCC/C=C\C/C=C\C/C=C\CCCCC)=O	CVPHRRKVQKYWSZ-TUMWYCLHSA-N	Lipids and lipid-like molecules	Glycerophospholipids	Glycerophosphoethanolamines	Level 1	66	85.1	M+FA-H	C45H82NO8P	0.225759	1.17663	15072.3	132136	0.114067	-3.13205	Down	0.00171549	0.0250108	23301.7	16975.7	4111.83	25665.4	5306.98	152838	208803	134565	58125.6	106348
10.04_586.3158m/z	586.316	10.0355	neg	PC(20:5(5Z,8Z,11Z,14Z,17Z)/0:0)	19847	http://funmeta.oebiotech.com/network/19847	HMDB0010397	40316	LMGP01050050		C04230	mmu00564,mmu05231	Glycerophospholipid metabolism|Choline metabolism in cancer	11757087		[C@](COP(=O)([O-])OCC[N+](C)(C)C)([H])(O)COC(CCC/C=C\C/C=C\C/C=C\C/C=C\C/C=C\CC)=O	PDIGSOAOQOXRDU-WJPZTBRDSA-N	Lipids and lipid-like molecules	Glycerophospholipids	Glycerophosphocholines	Level 1	66.9	96.9	M+FA-H	C28H48NO7P	1.47551	1.1686	104063	212719	0.489203	-1.0315	Down	0.000173584	0.00677775	156709	111643	69751.5	95862	86346.8	203908	236080	207368	194379	221859
10.15_606.3033m/z	606.303	10.1456	neg	PC(2:0/5-iso PGF2VI)	241946	http://funmeta.oebiotech.com/network/241946	HMDB0288846									CCCCC[C@@H](O)\C=C\[C@H]1[C@H](O)C[C@H](O)[C@H]1C\C=C/CC(=O)O[C@H](COC(C)=O)COP([O-])(=O)OCC[N+](C)(C)C	ITQQPOGXVGYIGN-SWXBXXFYSA-N	Unclassified	Unclassified	Unclassified	Level 4	39.1	5.08	M-H	C28H50NO11P	-2.53149	1.16462	68148.5	174732	0.390017	-1.35839	Down	8.82784e-05	0.00468565	100359	85166.4	44665.1	56942.2	53609.6	183986	195773	192331	142879	158691
10.41_813.4816n	814.489	10.411	pos	PS(16:1(9Z)/20:4(8Z,11Z,14Z,17Z)-2OH(5S,6R))	234390	http://funmeta.oebiotech.com/network/234390	HMDB0281288									[H][C@@](COC(=O)CCCCCCC\C=C/CCCCCC)(COP(O)(=O)OC[C@H](N)C(O)=O)OC(=O)CCC[C@@H](O)[C@H](O)C\C=C/C\C=C/C\C=C/C\C=C/CC	MUABOFCPPWPMRT-ZDZHOBIXSA-N	Unclassified	Unclassified	Unclassified	Level 4	37.3	22.4	M+H, M+Na	C42H72NO12P	2.91753	1.1367	59084.9	167408	0.35294	-1.50251	Down	0.00173245	0.0250312	94430.1	80817.6	13031.3	70115.9	37029.5	227349	172675	169449	115003	152564
1.25_356.1215m/z	356.122	1.24952	neg	1,7-Dimethylguanosine	47740	http://funmeta.oebiotech.com/network/47740	HMDB0001961	58069		165836				160130	69453-64-1	CN1C=[N+]([C@@H]2O[C@H](CO)[C@@H](O)[C@H]2[O-])C2=C1C(=O)N(C)C(N)=N2	AISVAXNALHBFPC-IOSLPCCCSA-N	Nucleosides, nucleotides, and analogues	Purine nucleosides	Unclassified	Level 4	39.6	2.61	M+FA-H	C12H17N5O5	1.20293	1.11474	1067.85	110493	0.00966441	-6.6931	Down	0.00361935	0.034204	3067.45	523.174	286.838	1140.62	321.181	91045.8	194085	142493	35115.2	89727.8
10.45_921.1008m/z	921.101	10.4466	pos	Punicafolin	54814	http://funmeta.oebiotech.com/network/54814	HMDB0029950	86609						475273	88847-11-4	OC1=CC(=CC(O)=C1O)C(=O)OC1OC2COC(=O)C3=CC(O)=C(O)C(O)=C3C3=C(O)C(O)=C(O)C=C3C(=O)OC(C2OC(=O)C2=CC(O)=C(O)C(O)=C2)C1OC(=O)C1=CC(O)=C(O)C(O)=C1	DPBVYZVSXAZMAY-UHFFFAOYSA-N	Phenylpropanoids and polyketides	Tannins	Hydrolyzable tannins	Level 4	36.1	0	M+H-H2O	C41H30O26	1.67907	1.10132	9764.86	107594	0.0907562	-3.46186	Down	5.38282e-05	0.00345008	0.000338249	0.000338249	0.000338249	0.000338249	48824.3	101820	135532	113994	92802.7	93822.4
10.42_504.3105m/z	504.31	10.4173	neg	PC(17:2(9Z,12Z)/0:0)	210037	http://funmeta.oebiotech.com/network/210037	HMDB0256157									CCCCC=CCC=CCCCCCCCC(=O)OCC(O)COP([O-])(=O)OCC[N+](C)(C)C	GYPQKMKDLBCBMB-UHFFFAOYSA-N	Lipids and lipid-like molecules	Glycerophospholipids	Glycerophosphocholines	Level 1	65.6	96.6	M-H	C25H48NO7P	1.77311	1.0997	98873.2	194663	0.507921	-0.977324	Down	0.00014164	0.00640864	128446	118718	60733.1	101683	84785.9	209302	209498	198481	172206	183826
12.33_355.3447n	378.334	12.3316	pos	Eicosanoyl-Ea	9047	http://funmeta.oebiotech.com/network/9047	HMDB0248559	3723	LMFA08040038	85253				3787294	94421-69-9	C(CCCCCCCCCCC)CCCCCCCC(=O)NCCO	AUJVQJHODMISJP-UHFFFAOYSA-N	Organic nitrogen compounds	Organonitrogen compounds	Amines	Level 4	39.7	5.86	M+H-H2O, M+H, M+Na	C22H45NO2	-1.01876	1.08749	154349	55727.6	2.76971	1.46973	Up	0.000157564	0.00660795	180236	170939	177789	138924	103858	58745.7	56353.4	61662.4	51221.8	50655
14.48_508.5452m/z	508.545	14.4837	pos	2-Hexadecyloctadec-9-Enal	209383	http://funmeta.oebiotech.com/network/209383	HMDB0255386							53832739		CCCCCCCCCCCCCCCCC(CCCCCCC=CCCCCCCCC)C=O	XHLSSYAPLXBRJF-UHFFFAOYSA-N	Unclassified	Unclassified	Unclassified	Level 4	38.3	0	M+NH4	C34H66O	-0.0151987	1.0859	114529	9425.64	12.1508	3.60298	Up	0.00200265	0.0263682	104319	153281	157481	127980	29583.9	14710.3	12620.2	7612.76	6483.58	5701.37
13.35_1173.8466m/z	1173.85	13.3454	pos	Mactraxanthin 3-Linolenate 3'-Palmitate	36711	http://funmeta.oebiotech.com/network/36711			LMPR01070378							[C@]1(O)(/C=C/C(/C)=C/C=C/C(/C)=C/C=C/C=C(/C=C/C=C(/C=C/[C@]2(O)[C@@](O)(C)C[C@@H](OC(=O)CCCCCCCCCCCCCCC)C[C@]2(C)C)\C)\C)[C@@](O)(C)C[C@@H](OC(CCCCCCC/C=C\C/C=C\C/C=C\CC)=O)C[C@@]1(C)C	PMLUKTBNVOFDDD-OITHXFONSA-N	Lipids and lipid-like molecules	Prenol lipids	Tetraterpenoids	Level 4	36	0	M+K	C74H118O8	0.683777	1.08325	264.181	138222	0.00191128	-9.03125	Down	0.0386575	0.139257	0.000338249	0.000338249	0.000338249	0.000338249	1320.9	62325.9	63693.7	69598.9	142079	353415
10.38_104.1073m/z	104.107	10.3757	pos	Cyclopentanol	255420	http://funmeta.oebiotech.com/network/255420	HMDB0302463	65703		16133	C02020			7298	96-41-3	OC1CCCC1	XCIXKGXIYUWCLL-UHFFFAOYSA-N	Organic oxygen compounds	Organooxygen compounds	Alcohols and polyols	Level 4	46.6	42.2	M+NH4	C5H10O	3.41622	1.08165	981825	1.09362e+06	0.897775	-0.155574	Down	0.0145819	0.0781461	1.02884e+06	1.03455e+06	911859	985931	947944	1.1821e+06	1.09236e+06	1.11907e+06	1.03125e+06	1.04332e+06
11.83_594.3781m/z	594.378	11.8272	neg	PC(20:1(11Z)/0:0)	19881	http://funmeta.oebiotech.com/network/19881	HMDB0010391	61701	LMGP01050131	88685	C04230	mmu00564,mmu05231	Glycerophospholipid metabolism|Choline metabolism in cancer	52924051		[C@](COP(=O)([O-])OCC[N+](C)(C)C)([H])(O)COC(CCCCCCCCC/C=C\CCCCCCCC)=O	YYSFWGQAKJTHRE-MEOKJUQFSA-N	Lipids and lipid-like molecules	Glycerophospholipids	Glycerophosphocholines	Level 1	70.9	94.5	M+FA-H	C28H56NO7P	0.832047	1.07631	51795.2	141342	0.366452	-1.4483	Down	9.48942e-06	0.00161178	72011.6	65095.9	28609.4	48559	44700.3	156605	147091	140189	130010	132817
12.62_519.2611m/z	519.261	12.6179	pos	Austalide G	54985	http://funmeta.oebiotech.com/network/54985	HMDB0030154							131750971	96817-09-3	COC(=O)CCC1(C)C2CC3=C(OC2(C)CC(OC(C)=O)C1C(C)(C)O)C(C)=C1COC(=O)C1=C3OC	ZOYRWINBLNBGCP-UHFFFAOYSA-N	Organoheterocyclic compounds	Benzopyrans	1-benzopyrans	Level 4	41	14.5	M+H	C28H38O9	4.28786	1.06591	115937	17026.2	6.80932	2.76751	Up	0.000848637	0.0183619	147152	162170	122683	89382.2	58297.8	25199.3	19965.7	14480.9	14287.3	11198
10.92_583.3367m/z	583.337	10.9245	neg	Thioperamide	212448	http://funmeta.oebiotech.com/network/212448	HMDB0259023	45306			C17933			3035905	148440-81-7	SC(=NC1CCCCC1)N1CCC(CC1)C1=CN=CN1	QKDDJDBFONZGBW-UHFFFAOYSA-N	Organoheterocyclic compounds	Piperidines	Unclassified	Level 4	38.7	1.13	2M-H	C15H24N4S	-0.680704	1.06568	107024	198430	0.539354	-0.890695	Down	0.000268396	0.00863121	132883	132623	61429	106535	101649	215436	193070	207124	174869	201649
1.06_236.9982m/z	236.998	1.05823	pos	Pentafluorobenzoyl Acetate	210135	http://funmeta.oebiotech.com/network/210135	HMDB0256261							86755199		CC(=O)OC(=O)C1=C(F)C(F)=C(F)C(F)=C1F	WODCDQXOYWLWCW-UHFFFAOYSA-N	Unclassified	Unclassified	Unclassified	Level 4	38.3	0	M+H-H2O	C9H3F5O3	4.81121	1.06359	160460	61160.5	2.62359	1.39154	Up	0.00394683	0.0363161	65508.9	205554	187743	181682	161812	67774.1	55799.5	59996.4	62256.6	59975.8
10.92_342.2165n	343.224	10.9218	pos	17-Keto-4(Z),7(Z),10(Z),13(Z),15(E),19(Z)-Docosahexaenoic Acid	273718	http://funmeta.oebiotech.com/network/273718		62998						52195784		CCC=CCC(=O)C=CC=CCC=CCC=CCC=CCCC(=O)O	QCEBQMMZCFADMF-SWDQBTSJSA-N	Lipids and lipid-like molecules	Fatty Acyls	Fatty acids and conjugates	Level 2	55.4	25.2	M+H, M+Na	C22H30O3	-8.84207	1.06148	40500	139265	0.290813	-1.78184	Down	0.00414975	0.0368884	56844	37675.6	32017.5	61333	14630.1	155307	217361	127110	74861.7	121683
10.85_478.2941m/z	478.294	10.8522	neg	PE(0:0/18:1(11Z))	21200	http://funmeta.oebiotech.com/network/21200	HMDB0011475	62263	LMGP02050039					53480924		C(OP(OCCN)(O)=O)[C@]([H])(OC(=O)CCCCCCCCC/C=C\CCCCCC)CO	CZYOFWNORPEFDG-KOIKXXGWSA-N	Lipids and lipid-like molecules	Glycerophospholipids	Glycerophosphoethanolamines	Level 1	69.9	88.3	M-H	C23H46NO7P	0.417063	1.05709	182288	279407	0.65241	-0.61615	Down	0.00132489	0.0227267	205358	198667	197510	138531	171373	278692	333831	288668	251790	244053
11.64_631.3302m/z	631.33	11.6355	pos	Di-8-Anepps	205766	http://funmeta.oebiotech.com/network/205766	HMDB0251114									CCCCCCCCN(CCCCCCCC)C1=CC2=C(C=C1)C=C(C=CC1=CC=[N+](CCCS([O-])(=O)=O)C=C1)C=C2	IXFSUSNUALIXLU-UHFFFAOYSA-N	Unclassified	Unclassified	Unclassified	Level 4	36.1	5.55	M+K	C36H52N2O3S	-4.78308	1.05422	266089	171123	1.55496	0.636875	Up	0.000404914	0.0113653	282867	315295	243470	262837	225975	187799	158855	165977	165519	177464
13.26_383.3395n	406.329	13.2572	pos	N-Stearoyl Valine	198470	http://funmeta.oebiotech.com/network/198470	HMDB0241952							14809077		CCCCCCCCCCCCCCCCCC(=O)NC(C(C)C)C(O)=O	SIPMISGYHBUSIB-UHFFFAOYSA-N	Organic acids and derivatives	Carboxylic acids and derivatives	Amino acids, peptides, and analogues	Level 1	56.7	67.4	M+H, M+Na	C23H45NO3	-1.07154	1.0355	136638	39854.4	3.42843	1.77755	Up	0.00170552	0.0250108	170053	172517	159865	113296	67458.6	50346.9	46868.4	45855.7	31526.6	24674.1
10.71_480.3104m/z	480.31	10.7068	neg	PC(15:0/0:0)	19829	http://funmeta.oebiotech.com/network/19829	HMDB0010381	40282	LMGP01050016	131924	C04230	mmu00564,mmu05231	Glycerophospholipid metabolism|Choline metabolism in cancer	24779458		[C@](COP(=O)([O-])OCC[N+](C)(C)C)([H])(O)COC(CCCCCCCCCCCCCC)=O	RJZVWDTYEWCUAR-JOCHJYFZSA-N	Lipids and lipid-like molecules	Glycerophospholipids	Glycerophosphocholines	Level 2	41.7	1.18	M-H	C23H48NO7P	1.71401	1.03499	215532	308455	0.698749	-0.517154	Down	0.00251465	0.0296607	266410	256066	174269	192156	188761	334850	319856	317270	281540	288758
1.61_261.1577n	262.165	1.60982	pos	Hydroxyvalerylcarnitine	52189	http://funmeta.oebiotech.com/network/52189	HMDB0013132							145453469		CCC(O)CC(O)O[C@@H](CC([O-])=O)C[N+](C)(C)C	PSRQDLCMEPQOQH-YZRBJQDESA-N	Lipids and lipid-like molecules	Fatty Acyls	Fatty acids and conjugates	Level 4	46.8	40.7	M+H, M+Na	C12H23NO5	0.283838	1.0249	110016	15495.2	7.10003	2.82782	Up	0.00530031	0.0415823	38131	104011	104964	108787	194188	14374.8	16209.2	10089.6	24162.1	12640.2
10.09_415.2112m/z	415.211	10.0897	pos	Melleolide B	62139	http://funmeta.oebiotech.com/network/62139	HMDB0038787	93430		169706				14166111	101901-55-7	COC1=CC(O)=C(C(=O)OC2CC3(C)C4C(CC(C)(C)C4O)C=C(CO)C23O)C(C)=C1	NHDJKXOHRUHQHG-UHFFFAOYSA-N	Lipids and lipid-like molecules	Prenol lipids	Sesquiterpenoids	Level 4	41.1	11.8	M+H-H2O	C24H32O7	-0.752934	1.02237	109253	231783	0.471362	-1.08509	Down	0.0402774	0.142227	153046	52797	121688	119935	98801.3	321348	312988	103863	290563	130151
0.79_346.0557m/z	346.056	0.791617	neg	Adenosine Monophosphate	46841	http://funmeta.oebiotech.com/network/46841	HMDB0000045	34478		16027	C00020	mmu00230,mmu01523,mmu04022,mmu04024,mmu04068,mmu04150,mmu04151,mmu04152,mmu04211,mmu04740,mmu04742,mmu04923,mmu04924,mmu04925,mmu04927,mmu04928,mmu04934,mmu05012,mmu05022,mmu05032	Purine metabolism|Antifolate resistance|cGMP-PKG signaling pathway|cAMP signaling pathway|FoxO signaling pathway|mTOR signaling pathway|PI3K-Akt signaling pathway|AMPK signaling pathway|Longevity regulating pathway|Olfactory transduction|Taste transduction|Regulation of lipolysis in adipocytes|Renin secretion|Aldosterone synthesis and secretion|Cortisol synthesis and secretion|Parathyroid hormone…	6083	61-19-8	NC1=C2N=CN([C@@H]3O[C@H](COP(O)(O)=O)[C@@H](O)[C@H]3O)C2=NC=N1	UDMBCSSLTHHNCD-KQYNXXCUSA-N	Nucleosides, nucleotides, and analogues	Purine nucleotides	Purine ribonucleotides	Level 2	58.9	35.9	M-H	C10H14N5O7P	-0.212892	1.008	0.000338249	88928.8	3.80359e-09	-27.97	Down	0.00167092	0.0248952	0.000338249	0.000338249	0.000338249	0.000338249	0.000338249	26291.5	132223	118033	65871	102225
10.92_923.1161m/z	923.116	10.9218	pos	Penta-O-Galloyl-Alpha-D-Glucopyranose	204795	http://funmeta.oebiotech.com/network/204795	HMDB0249931							374874		OC1=CC(=CC(O)=C1O)C(=O)OCC1OC(OC(=O)C2=CC(O)=C(O)C(O)=C2)C(OC(=O)C2=CC(O)=C(O)C(O)=C2)C(OC(=O)C2=CC(O)=C(O)C(O)=C2)C1OC(=O)C1=CC(O)=C(O)C(O)=C1	QJYNZEYHSMRWBK-UHFFFAOYSA-N	Phenylpropanoids and polyketides	Tannins	Unclassified	Level 4	36.4	0	M+H-H2O	C41H32O26	1.25242	1.00576	475.268	77982.1	0.00609458	-7.35826	Down	1.48878e-07	0.000206742	0.000338249	0.000338249	0.000338249	0.000338249	2376.34	75788.1	66009.3	87435.3	71255.6	89422.4
1.73_415.1191m/z	415.119	1.73253	pos	Antofloxacin	203575	http://funmeta.oebiotech.com/network/203575	HMDB0248493							14300409		CC1COC2=C(N3CCN(C)CC3)C(F)=C(N)C3=C2N1C=C(C(O)=O)C3=O	MHFCVNDHFSOKMK-UHFFFAOYSA-N	Organoheterocyclic compounds	Quinolines and derivatives	Quinoline carboxylic acids	Level 4	38.6	0.00514	M+K	C18H21FN4O4	3.41652	1.00125	128926	226251	0.569837	-0.811378	Down	0.0166027	0.084881	229122	100016	103125	165913	46453.5	205069	215907	236233	246946	227099
D: control group
DP: RT+anti-PD-1 group
M: RT+anti-PD-1+si-Hspb1 group

## Sheet: D-vs-M
ID	m/z	Retention time (min)	Ion mode	Metabolites	cid	cidlink	HMDB	METLIN	Lipidmaps	ChEBI	KEGG	ID Annotation	Annotation	PubChem	CAS	smiles	InChIKey	Super Class	Class	Sub Class	level	Score	Fragmentation Score	Adducts	Formula	Mass Error (ppm)	VIP	Average(D)	Average(M)	FoldChange	log2FoldChange	Regulation	p-value	q-value	D1	D2	D3	D4	D5	M1	M2	M3	M4	M5
12.56_785.5914n	786.599	12.5648	pos	PC(18:1(16Z)/18:1(16Z))	18387	http://funmeta.oebiotech.com/network/18387		39598	LMGP01010857					24778911		[C@](COP(=O)([O-])OCC[N+](C)(C)C)([H])(OC(CCCCCCCCCCCCCC/C=C\C)=O)COC(CCCCCCCCCCCCCC/C=C\C)=O	IFUMJRUHZLNBFL-VZCZMAETSA-N	Lipids and lipid-like molecules	Glycerophospholipids	Glycerophosphocholines	Level 2	44.3	9.27	M+H, M+K, M+H-H2O	C44H84NO8P	-2.58078	25.8162	119214	9.30471e+07	0.00128123	-9.60826	Down	3.75655e-10	2.12683e-07	150625	170186	124478	75662.4	75118.8	8.43344e+07	9.99793e+07	9.51832e+07	9.15353e+07	9.42031e+07
12.56_780.5510m/z	780.551	12.5648	pos	PC(16:0/18:2(9Z,12Z))	18259	http://funmeta.oebiotech.com/network/18259	HMDB0007973	59422	LMGP01010594	73002	C00157	mmu00564,mmu00590,mmu00591,mmu00592,mmu05231	Glycerophospholipid metabolism|Arachidonic acid metabolism|Linoleic acid metabolism|alpha-Linolenic acid metabolism|Choline metabolism in cancer	5287971	17708-90-6	[C@](COP(=O)([O-])OCC[N+](C)(C)C)([H])(OC(CCCCCCC/C=C\C/C=C\CCCCC)=O)COC(CCCCCCCCCCCCCCC)=O	JLPULHDHAOZNQI-ZTIMHPMXSA-N	Lipids and lipid-like molecules	Glycerophospholipids	Glycerophosphocholines	Level 3	56.3	92	M+Na	C42H80NO8P	-0.490186	18.6558	1.90432e+06	5.05192e+07	0.0376949	-4.72949	Down	1.29757e-10	1.31161e-07	52484.7	151637	2.12189e+06	4.02825e+06	3.16732e+06	4.73932e+07	5.23072e+07	5.17719e+07	5.10603e+07	5.00636e+07
12.56_782.5670m/z	782.567	12.5648	pos	PC(16:0/20:3(6,8,11)-OH(5))	239094	http://funmeta.oebiotech.com/network/239094	HMDB0285993									[H][C@@](COC(=O)CCCCCCCCCCCCCCC)(COP([O-])(=O)OCC[N+](C)(C)C)OC(=O)CCCC(O)\C=C\C=C\C\C=C\CCCCCCCC	SJSGPLAFCCJWNV-ILIBXWIGSA-N	Unclassified	Unclassified	Unclassified	Level 3	53.9	85.7	M+H-H2O	C44H82NO9P	-3.0157	17.5666	9.08057e+06	5.74944e+07	0.157938	-2.66257	Down	0.000397332	0.00517141	21744.2	31336.1	229105	4.77712e+06	4.03435e+07	6.28663e+07	6.47391e+07	5.39747e+07	5.04947e+07	5.53971e+07
4.30_370.2198n	393.209	4.30385	pos	Octaethylene Glycol	115446	http://funmeta.oebiotech.com/network/115446	HMDB0094680	332404		44794				78798		OCCOCCOCCOCCOCCOCCOCCOCCO	GLZWNFNQMJAZGY-UHFFFAOYSA-N	Organic oxygen compounds	Organooxygen compounds	Ethers	Level 3	53.6	70.7	M+H, M+NH4, M+Na	C16H34O9	-1.30578	16.4112	4.23071e+07	41541.4	1018.43	9.99213	Up	0.000455984	0.00557186	3.93939e+07	2.2031e+07	4.56348e+07	6.76148e+07	3.6861e+07	34468.1	30300.8	30155.9	86635.2	26146.9
12.56_784.5823m/z	784.582	12.5648	pos	PE(16:0/21:0)	20200	http://funmeta.oebiotech.com/network/20200		76746	LMGP02010511					52924214		[C@](COP(=O)(O)OCCN)([H])(OC(CCCCCCCCCCCCCCCCCCCC)=O)COC(CCCCCCCCCCCCCCC)=O	ZMXBOBJEFLWONB-RRHRGVEJSA-N	Lipids and lipid-like molecules	Glycerophospholipids	Glycerophosphoethanolamines	Level 3	51.1	69.1	M+Na	C42H84NO8P	-0.524964	14.1256	1.22848e+06	2.92328e+07	0.0420241	-4.57264	Down	2.07241e-08	5.41535e-06	20911	18980.9	17017.4	716962	5.36853e+06	2.65498e+07	3.11788e+07	2.96871e+07	2.94007e+07	2.93476e+07
4.70_546.3249n	569.314	4.70047	pos	Phytyl 2-O-Methyl-Dimethylarsinoylribose	35861	http://funmeta.oebiotech.com/network/35861			LMPR0104010040							CC(CCCC(CCCC(CCC/C(/C)=C/CO[C@H]1[C@H](OC)[C@H](O)[C@@H](C[As](=O)(C)C)O1)C)C)C	DERBZIOJEXWVSK-HGEPQFIESA-N	Lipids and lipid-like molecules	Prenol lipids	Terpene glycosides	Level 4	41.4	13.8	M+H, M+Na, M+NH4	C28H55AsO5	-3.03783	11.9391	2.21882e+07	19088.7	1162.37	10.1829	Up	0.000344481	0.00468081	1.94822e+07	1.12535e+07	2.49513e+07	3.41297e+07	2.11244e+07	15103.6	13608	14364.4	41467.1	10900.4
13.29_779.5439n	780.551	13.2929	pos	PE-NMe2(15:0/22:5(4Z,7Z,10Z,13Z,16Z))	134038	http://funmeta.oebiotech.com/network/134038	HMDB0113935							131821045		[H]C(COC(=O)CCCCCCCCCCCCCC)(COP(O)(=O)OCCN(C)C)OC(=O)CC\C=C/C\C=C/C\C=C/C\C=C/C\C=C/CCCCC	DVVABFYQJDOWQT-NJSXSMRBSA-N	Lipids and lipid-like molecules	Glycerophospholipids	Glycerophosphoethanolamines	Level 3	50.6	66	M+H, M+Na	C44H78NO8P	-3.39425	11.7449	3.27752e+06	2.35372e+07	0.139248	-2.84427	Down	3.14527e-05	0.00103733	19973.5	228812	1.66167e+06	2.6538e+06	1.18234e+07	2.18935e+07	2.74802e+07	2.35342e+07	2.27858e+07	2.19925e+07
12.56_744.5533m/z	744.553	12.5648	pos	PE(18:0/18:2(9Z,12Z))	19944	http://funmeta.oebiotech.com/network/19944	HMDB0008994	40443	LMGP02010044	133599				9546749	7266-53-7	[C@](COP(=O)(O)OCCN)([H])(OC(CCCCCCC/C=C\C/C=C\CCCCC)=O)COC(CCCCCCCCCCCCCCCCC)=O	YDTWOEYVDRKKCR-KNERPIHHSA-N	Lipids and lipid-like molecules	Glycerophospholipids	Glycerophosphoethanolamines	Level 3	56	88.5	M+H	C41H78NO8P	-0.610743	11.2754	2.21484e+07	2.31592e+06	9.56356	3.25755	Up	0.000387298	0.00507973	3.14425e+07	2.75756e+07	2.1941e+07	1.69321e+07	1.28509e+07	3.01083e+06	2.76367e+06	2.07854e+06	1.86233e+06	1.86422e+06
3.99_282.1676n	305.157	3.98912	pos	Hexaethylene Glycol	83346	http://funmeta.oebiotech.com/network/83346	HMDB0061822	332442		49793				17472	2615-15-8	OCCOCCOCCOCCOCCOCCO	IIRDTKBZINWQAW-UHFFFAOYSA-N	Organic oxygen compounds	Organooxygen compounds	Ethers	Level 1	62.7	92.8	M+H, M+NH4, M+Na	C12H26O7	-0.977725	10.7053	1.79905e+07	46235.8	389.103	8.60401	Up	0.000427258	0.00539553	1.62585e+07	9.29666e+06	2.00304e+07	2.83735e+07	1.59933e+07	59951.3	33061.2	46880.6	54382.5	36903.3
10.92_521.3478n	522.355	10.9218	pos	PC(18:1(9Z)/0:0)	19837	http://funmeta.oebiotech.com/network/19837	HMDB0002815	40298	LMGP01050032	28610				16081932	19420-56-5	[C@](COP(=O)([O-])OCC[N+](C)(C)C)([H])(O)COC(CCCCCCC/C=C\CCCCCCCC)=O	YAMUFBLWGFFICM-PTGWMXDISA-N	Lipids and lipid-like molecules	Glycerophospholipids	Glycerophosphocholines	Level 1	62.4	86.1	M+H, M+Na, M+K	C26H52NO7P	-0.706191	10.3028	1.94507e+07	3.70297e+07	0.525275	-0.928856	Down	0.00365399	0.0203438	2.65593e+07	2.63312e+07	1.12314e+07	1.6357e+07	1.67748e+07	2.60171e+07	3.52636e+07	3.83062e+07	4.19573e+07	4.36042e+07
13.12_832.5820m/z	832.582	13.116	pos	PC(P-18:0/20:4(5Z,8Z,11Z,14Z)-OH(20))	242633	http://funmeta.oebiotech.com/network/242633	HMDB0289533									[H][C@@](CO\C=C\CCCCCCCCCCCCCCCC)(COP([O-])(=O)OCC[N+](C)(C)C)OC(=O)CCC\C=C/C\C=C/C\C=C/C\C=C/CCCCCO	TWTJYOOIRFHIJT-HMOTUEAHSA-N	Unclassified	Unclassified	Unclassified	Level 3	48.5	57.5	M+Na	C46H84NO8P	-0.815748	8.33212	1.28033e+06	1.1398e+07	0.11233	-3.15419	Down	8.45143e-06	0.000468871	15695.1	21347.3	197617	953942	5.21306e+06	1.10319e+07	1.10371e+07	1.17365e+07	1.17736e+07	1.14109e+07
10.41_544.3390m/z	544.339	10.411	pos	PC(0:0/20:4(5Z,8Z,11Z,14Z))	19873	http://funmeta.oebiotech.com/network/19873	HMDB0061699	46690	LMGP01050121	76079				52924038	67341-29-1	[C@](COP(=O)([O-])OCC[N+](C)(C)C)([H])(OC(CCC/C=C\C/C=C\C/C=C\C/C=C\CCCCC)=O)CO	IGJKYDBBINVMLH-JXRLJXCWSA-N	Lipids and lipid-like molecules	Glycerophospholipids	Glycerophosphocholines	Level 1	58.1	71.1	M+H	C28H50NO7P	-1.44941	8.18333	7.66857e+06	1.80038e+07	0.425943	-1.23127	Down	0.000622872	0.00684756	9.4969e+06	1.06577e+07	2.79904e+06	8.12368e+06	7.26552e+06	1.37721e+07	1.82915e+07	1.85732e+07	2.21477e+07	1.72343e+07
4.16_326.1939n	327.201	4.16423	pos	Heptaethylene Glycol	83356	http://funmeta.oebiotech.com/network/83356	HMDB0061835			44748				79718	5617-32-3	OCCOCCOCCOCCOCCOCCOCCO	XPJRQAIZZQMSCM-UHFFFAOYSA-N	Organic oxygen compounds	Organooxygen compounds	Ethers	Level 4	45.8	30.5	M+H, M+NH4, M+K	C14H30O8	-0.400965	7.18417	8.34396e+06	8512.6	980.19	9.93692	Up	0.00104253	0.00946918	7.66382e+06	3.84564e+06	8.92927e+06	1.40917e+07	7.18941e+06	9244.61	6436.02	6501.43	14629.5	5751.4
10.69_990.6631n	991.67	10.6927	pos	GM4(d18:1/16:0)	42034	http://funmeta.oebiotech.com/network/42034			LMSP0601AA01					44261964		[C@](CO[C@@H]1O[C@H](CO)[C@H](O)[C@H](O[C@]2(O[C@@]([H])([C@H](O)[C@H](O)CO)[C@H](NC(=O)C)[C@@H](O)C2)C(O)=O)[C@H]1O)([H])(NC(CCCCCCCCCCCCCCC)=O)[C@]([H])(O)/C=C/CCCCCCCCCCCCC	PKLSFJOTJYLMTM-LXKOWMRQSA-N	Lipids and lipid-like molecules	Sphingolipids	Glycosphingolipids	Level 2	45	0	M+H, M+K, M+Na	C51H94N2O16	2.83194	7.02709	7.09228e+06	1.49855e+07	0.473277	-1.07924	Down	0.00179381	0.0133339	1.01136e+07	1.0073e+07	4.37839e+06	5.59123e+06	5.30517e+06	1.06153e+07	1.45549e+07	1.561e+07	1.72898e+07	1.68573e+07
10.42_564.3308m/z	564.331	10.4173	neg	LysoPC(0:0/18:2(9Z,12Z))	83281	http://funmeta.oebiotech.com/network/83281	HMDB0061700			76084				71768169	27304-12-7	CCCCC\C=C/C\C=C/CCCCCCCC(=O)O[C@H](CO)COP([O-])(=O)OCC[N+](C)(C)C	LSUXCWJOIAWGOU-FTJOPAKQSA-N	Lipids and lipid-like molecules	Glycerophospholipids	Glycerophosphocholines	Level 1	68.1	94.3	M+FA-H	C26H50NO7P	0.267255	6.59822	8.54341e+06	1.54768e+07	0.552013	-0.857227	Down	0.0011431	0.0101386	1.11929e+07	1.03641e+07	5.10185e+06	8.69306e+06	7.36518e+06	1.31846e+07	1.39819e+07	1.54913e+07	1.81668e+07	1.65596e+07
10.69_540.3309m/z	540.331	10.6892	neg	PC(16:0/0:0)	19830	http://funmeta.oebiotech.com/network/19830	HMDB0010382	40284	LMGP01050018	72998	C04230	mmu00564,mmu05231	Glycerophospholipid metabolism|Choline metabolism in cancer	460602	17364-16-8	[C@](COP(=O)([O-])OCC[N+](C)(C)C)([H])(O)COC(CCCCCCCCCCCCCCC)=O	ASWBNKHCZGQVJV-HSZRJFAPSA-N	Lipids and lipid-like molecules	Glycerophospholipids	Glycerophosphocholines	Level 1	76	99.8	M+FA-H	C24H50NO7P	0.373343	6.53542	1.53814e+07	2.23716e+07	0.687541	-0.540482	Down	0.00242015	0.0156776	1.87161e+07	1.82713e+07	1.24209e+07	1.38535e+07	1.36451e+07	1.93721e+07	2.11332e+07	2.29022e+07	2.45367e+07	2.39138e+07
13.10_818.5647m/z	818.565	13.0987	pos	PE(18:3(9Z,12Z,15Z)/22:1(13Z))	50066	http://funmeta.oebiotech.com/network/50066	HMDB0009172	60578			C00350	mmu00563,mmu00564,mmu04136,mmu04140,mmu05167	Glycosylphosphatidylinositol (GPI)-anchor biosynthesis|Glycerophospholipid metabolism|Autophagy - other|Autophagy - animal|Kaposi sarcoma-associated herpesvirus infection	53479688		[H][C@@](COC(=O)CCCCCCC\C=C/C\C=C/C\C=C/CC)(COP(O)(=O)OCCN)OC(=O)CCCCCCCCCCC\C=C/CCCCCCCC	DSZLDVIMYQKWGY-JOIVCNAYSA-N	Lipids and lipid-like molecules	Glycerophospholipids	Glycerophosphoethanolamines	Level 4	38.9	28.1	M+Na	C45H82NO8P	-2.88672	4.41977	68907.2	2.81871e+06	0.0244464	-5.35424	Down	5.92208e-09	2.01173e-06	31302.1	2637.36	9073.4	66673	234850	2.92346e+06	3.15837e+06	2.69541e+06	2.62796e+06	2.68835e+06
10.14_493.3168n	494.324	10.1448	pos	LysoPC(0:0/16:1)	551150	http://funmeta.oebiotech.com/network/551150								312531180		CCCCCC\C=C/CCCCCCCC(=O)OCC(O)COP([O-])(=O)OCC[N+](C)(C)C	LFUDDCMNKWEORN-KHPPLWFENA-N	Unclassified	Unclassified	Unclassified	Level 1	64	89.6	M+H, M+Na, M+K	C24H48NO7P	-0.171871	4.40529	1.30485e+06	4.22295e+06	0.308989	-1.69437	Down	0.000266958	0.00392578	1.96875e+06	1.7207e+06	845830	1.03726e+06	951685	2.79336e+06	3.97846e+06	4.3071e+06	4.82699e+06	5.20884e+06
10.92_566.3465m/z	566.347	10.9245	neg	PC(0:0/18:1(9Z))	19863	http://funmeta.oebiotech.com/network/19863	HMDB0061701	40348	LMGP01050082	76071				24779494	22248-65-3	[C@](COP(=O)([O-])OCC[N+](C)(C)C)([H])(OC(CCCCCCC/C=C\CCCCCCCC)=O)CO	SULIDBRAXVDKBU-PTGWMXDISA-N	Lipids and lipid-like molecules	Glycerophospholipids	Glycerophosphocholines	Level 1	67.4	98	M+FA-H	C26H52NO7P	0.34205	4.29713	2.83898e+06	5.76392e+06	0.492543	-1.02168	Down	0.00112857	0.010036	3.52236e+06	3.49645e+06	1.68161e+06	2.83564e+06	2.65886e+06	4.35459e+06	4.96219e+06	5.94361e+06	6.81682e+06	6.74242e+06
10.42_588.3309m/z	588.331	10.4173	neg	PC(20:4(5Z,8Z,11Z,14Z)/0:0)	19846	http://funmeta.oebiotech.com/network/19846	HMDB0010395	40314	LMGP01050048	74344	C04230	mmu00564,mmu05231	Glycerophospholipid metabolism|Choline metabolism in cancer	24779476	60701-99-7	[C@](COP(=O)([O-])OCC[N+](C)(C)C)([H])(O)COC(CCC/C=C\C/C=C\C/C=C\C/C=C\CCCCC)=O	LAXQYRRMGGEGOH-JXRLJXCWSA-N	Lipids and lipid-like molecules	Glycerophospholipids	Glycerophosphocholines	Level 1	71.5	87.9	M+FA-H	C28H50NO7P	0.342966	4.17315	2.40739e+06	5.13401e+06	0.468911	-1.09261	Down	0.000763815	0.00769275	2.79096e+06	3.04301e+06	936448	2.86625e+06	2.4003e+06	4.2158e+06	4.82386e+06	5.29691e+06	6.34266e+06	4.99084e+06
12.56_730.5379m/z	730.538	12.5648	pos	PE(17:1(9Z)/18:1(9Z))	20261	http://funmeta.oebiotech.com/network/20261		76807	LMGP02010572					52924273		[C@](COP(=O)(O)OCCN)([H])(OC(CCCCCCC/C=C\CCCCCCCC)=O)COC(CCCCCCC/C=C\CCCCCCC)=O	MLYDZMPNTAJTBN-VHQDNGOZSA-N	Lipids and lipid-like molecules	Glycerophospholipids	Glycerophosphoethanolamines	Level 3	54.3	83.6	M+H	C40H76NO8P	-0.369873	4.03642	3.46729e+06	303948	11.4075	3.51191	Up	0.0181601	0.0572483	5.4205e+06	6.2587e+06	3.43857e+06	1.34902e+06	869660	372830	304843	259295	304715	278055
4.93_339.2018n	362.191	4.92757	pos	Bursin	204395	http://funmeta.oebiotech.com/network/204395	HMDB0249447							3336368		NCCCCC(N)C(=O)NC(CC1=CNC=N1)C(=O)NCC(N)=O	DIBAKBGYJUCGDL-UHFFFAOYSA-N	Organic acids and derivatives	Carboxylic acids and derivatives	Amino acids, peptides, and analogues	Level 4	38.5	2.64	M+H, M+Na, M+NH4	C14H25N7O3	-0.1404	3.37139	1.79112e+06	4268.73	419.59	8.71284	Up	0.000500513	0.0059128	1.5073e+06	877188	2.01397e+06	2.81874e+06	1.7384e+06	4239.06	3608.25	3551.7	6264.97	3679.68
10.38_501.2853n	502.293	10.3757	pos	PE(20:4(5Z,8Z,11Z,14Z)/0:0)	21170	http://funmeta.oebiotech.com/network/21170	HMDB0011517	46715	LMGP02050009	64395				42607465	652149-09-2	[C@](COP(=O)(O)OCCN)([H])(O)COC(CCC/C=C\C/C=C\C/C=C\C/C=C\CCCCC)=O	ROPRRXYVXLDXQO-XSQXPFHXSA-N	Lipids and lipid-like molecules	Glycerophospholipids	Glycerophosphoethanolamines	Level 1	66.4	71.9	M+H, M+Na	C25H44NO7P	-0.511777	3.17583	3.86508e+06	5.66905e+06	0.681786	-0.552608	Down	0.00852827	0.0348331	4.44788e+06	4.9624e+06	2.26576e+06	3.50627e+06	4.14309e+06	5.07489e+06	5.44765e+06	6.04961e+06	5.3978e+06	6.37529e+06
1.24_267.0968n	268.104	1.24303	pos	Adenosine	46843	http://funmeta.oebiotech.com/network/46843	HMDB0000050	86		16335	C00212	mmu00230,mmu02010,mmu04022,mmu04024,mmu04071,mmu04080,mmu04270,mmu04923,mmu04924,mmu05012,mmu05032,mmu05034	Purine metabolism|ABC transporters|cGMP-PKG signaling pathway|cAMP signaling pathway|Sphingolipid signaling pathway|Neuroactive ligand-receptor interaction|Vascular smooth muscle contraction|Regulation of lipolysis in adipocytes|Renin secretion|Parkinson disease|Morphine addiction|Alcoholism	60961	58-61-7	NC1=C2N=CN([C@@H]3O[C@H](CO)[C@@H](O)[C@H]3O)C2=NC=N1	OIRDTQYFTABQOQ-KQYNXXCUSA-N	Nucleosides, nucleotides, and analogues	Purine nucleosides	Unclassified	Level 1	68.7	92	M+H, M+Na, M+K	C10H13N5O4	0.0195919	3.12241	11796.7	1.75253e+06	0.00673123	-7.21492	Down	0.0126937	0.0456785	31497	7064.8	5728.2	12038.7	2654.69	22729.4	1.05357e+06	3.01002e+06	2.03351e+06	2.64282e+06
14.48_584.2627m/z	584.263	14.4837	pos	Americine	58467	http://funmeta.oebiotech.com/network/58467	HMDB0034441				C09996			5855402	18867-84-0	CNC(C(C)C)C(=O)NC1C(OC2=CC=C(C=C2)\C=C/NC(=O)C(CC2=CNC3=CC=CC=C23)NC1=O)C(C)C	SBDJWBSJRCPRDV-PFONDFGASA-N	Organic acids and derivatives	Carboxylic acids and derivatives	Amino acids, peptides, and analogues	Level 4	36.2	22.8	M+K	C31H39N5O4	-1.1379	3.11086	1.93115e+06	476821	4.05005	2.01794	Up	9.89083e-05	0.00215379	2.42177e+06	1.62234e+06	1.62186e+06	1.94364e+06	2.04614e+06	441680	262098	179445	975398	525486
13.12_831.5690m/z	831.569	13.116	pos	PI-Cer(t18:0/16:0(2OH))	39811	http://funmeta.oebiotech.com/network/39811			LMSP03030036					70699108		[C@](COP(=O)(O)O[C@H]1[C@H](O)[C@@H](O)[C@H](O)[C@@H](O)[C@H]1O)([H])(NC(C(O)CCCCCCCCCCCCCC)=O)[C@]([H])(O)[C@H](O)CCCCCCCCCCCCCC	UNENUCDUUNZBGE-MLGSKPDOSA-N	Lipids and lipid-like molecules	Sphingolipids	Phosphosphingolipids	Level 3	42.1	50.3	M+NH4	C40H80NO13P	-1.8751	3.09712	792920	2.42118e+06	0.327493	-1.61046	Down	0.00289666	0.0174777	71558.4	38198.6	803199	969623	2.08202e+06	2.54944e+06	2.6593e+06	2.22274e+06	2.1626e+06	2.51182e+06
11.31_876.5684m/z	876.568	11.3146	pos	PS(19:0/22:4(7Z,10Z,13Z,16Z))	21739	http://funmeta.oebiotech.com/network/21739		78142	LMGP03010478					52925588		C(O)(=O)[C@@]([H])(N)COP(OC[C@]([H])(OC(CCCCC/C=C\C/C=C\C/C=C\C/C=C\CCCCC)=O)COC(CCCCCCCCCCCCCCCCCC)=O)(=O)O	VQTWDUOUDJVBHP-MZVVFSQDSA-N	Lipids and lipid-like molecules	Glycerophospholipids	Glycerophosphoserines	Level 3	48.4	62	M+Na	C47H84NO10P	-4.77361	3.04233	205050	1.50518e+06	0.13623	-2.87588	Down	2.71113e-08	6.57837e-06	51688.8	264825	350628	234964	123146	1.40859e+06	1.59242e+06	1.53029e+06	1.4611e+06	1.53347e+06
4.30_409.1827m/z	409.183	4.30385	pos	Mespirenone	208593	http://funmeta.oebiotech.com/network/208593	HMDB0254483							13269064		CC(=O)SC1CC2=CC(=O)C=CC2(C)C2CCC3(C)C(C4CC4C33CCC(=O)O3)C12	CPHJTSJQUQZOLJ-UHFFFAOYSA-N	Lipids and lipid-like molecules	Steroids and steroid derivatives	Steroid lactones	Level 4	40.6	15.4	M+H-H2O	C25H30O4S	-1.16562	2.95392	1.34813e+06	4500.01	299.584	8.22681	Up	0.00022703	0.00364327	1.35775e+06	718131	1.4311e+06	2.038e+06	1.19567e+06	5634.31	4358.13	4792.8	4493.69	3221.13
4.91_678.4037n	701.393	4.90972	pos	23r,Acetoxy-3beta,15alpha,24r,25-Tetrahydroxy-Cycloart-7-En-16-One-3-O-Beta-D-Xylopyranoside	44591	http://funmeta.oebiotech.com/network/44591			LMST01100018					54672377		C1C[C@H](O[C@H]2[C@H](O)[C@@H](O)[C@H](O)CO2)C(C)(C)[C@]2([H])CC=C3[C@]4(C)[C@@H](O)C(=O)[C@@]([C@H](C)C[C@@H](OC(=O)C)[C@@H](O)C(O)(C)C)([H])[C@@]4(C)CC[C@@]43C[C@]124	HMBXWIISEWSWQK-QMIZWMDOSA-N	Lipids and lipid-like molecules	Steroids and steroid derivatives	Cycloartanols and derivatives	Level 4	38.3	0	M+H, M+Na, M+NH4	C37H58O11	8.46466	2.77338	1.28379e+06	744.782	1723.71	10.7513	Up	0.00222458	0.0151138	1.02899e+06	502395	1.38823e+06	2.28084e+06	1.21849e+06	846.472	637.388	489.773	1290.08	460.2
14.87_795.6271m/z	795.627	14.8715	pos	Coenzyme Q9	37427	http://funmeta.oebiotech.com/network/37427	HMDB0006707	3695	LMPR02010004	18160	C01967			5280473	303-97-9	C1(OC)C(=O)C(C)=C(C/C=C(\C)/CC/C=C(\C)/CC/C=C(\C)/CC/C=C(\C)/CC/C=C(\C)/CC/C=C(\C)/CC/C=C(\C)/CC/C=C(\C)/CC/C=C(\C)/C)C(=O)C=1OC	UUGXJSBPSRROMU-WJNLUYJISA-N	Lipids and lipid-like molecules	Prenol lipids	Quinone and hydroquinone lipids	Level 3	54.7	81.8	M+H	C54H82O4	-1.88247	2.65333	52181.6	1.05753e+06	0.049343	-4.34101	Down	7.739e-07	9.30239e-05	22749	15006.4	12898.4	6336.41	203918	940634	936702	992433	1.22193e+06	1.19594e+06
12.28_1197.8469m/z	1197.85	12.2782	pos	Mactraxanthin 3-(5z,8z,11z,14z,17z-Eicosapentaenoate) 3'-Palmitate	36713	http://funmeta.oebiotech.com/network/36713			LMPR01070380							[C@]1(O)(/C=C/C(/C)=C/C=C/C(/C)=C/C=C/C=C(/C=C/C=C(/C=C/[C@]2(O)[C@@](O)(C)C[C@@H](OC(=O)CCCCCCCCCCCCCCC)C[C@]2(C)C)\C)\C)[C@@](O)(C)C[C@@H](OC(CCC/C=C\C/C=C\C/C=C\C/C=C\C/C=C\CC)=O)C[C@@]1(C)C	OHGQYBRYHYLZSD-GSQNOOMRSA-N	Lipids and lipid-like molecules	Prenol lipids	Tetraterpenoids	Level 4	37.6	0	M+K	C76H118O8	0.914724	2.63961	123.104	976430	0.000126075	-12.9534	Down	1.84776e-10	1.31161e-07	0.000338249	0.000338249	0.000338249	0.000338249	615.517	987436	1.06296e+06	957561	913162	961029
4.43_453.2086m/z	453.209	4.42508	pos	Lactose-Lysine	208185	http://funmeta.oebiotech.com/network/208185	HMDB0253951							3082392		NC(CCCCNCC(=O)C(O)C(OC1OC(CO)C(O)C(O)C1O)C(O)CO)C(O)=O	XVJNMIGVIYENHK-UHFFFAOYSA-N	Lipids and lipid-like molecules	Saccharolipids	Unclassified	Level 4	38.9	0	M+H-H2O	C18H34N2O12	1.56642	2.51666	973749	405.188	2403.2	11.2307	Up	0.000212118	0.00354168	1.02344e+06	581686	870597	1.51151e+06	881507	346.066	327.278	170.28	1086.59	95.7319
2.69_194.1160n	217.105	2.6911	pos	Tetraethylene Glycol	115460	http://funmeta.oebiotech.com/network/115460	HMDB0094708			44920				8200		OCCOCCOCCOCCO	UWHCKJMYHZGTIT-UHFFFAOYSA-N	Organic oxygen compounds	Organooxygen compounds	Ethers	Level 4	45.9	37.3	M+Na, M+K, M+H	C8H18O5	3.15676	2.51251	1.28979e+06	281151	4.58753	2.19772	Up	0.000765426	0.00769275	1.1966e+06	754382	1.59032e+06	1.83778e+06	1.06987e+06	273776	282838	257067	283958	308119
13.13_766.5357m/z	766.536	13.1337	pos	PE(18:1(11Z)/18:1(11Z))	50002	http://funmeta.oebiotech.com/network/50002	HMDB0009025	60443			C00350	mmu00563,mmu00564,mmu04136,mmu04140,mmu05167	Glycosylphosphatidylinositol (GPI)-anchor biosynthesis|Glycerophospholipid metabolism|Autophagy - other|Autophagy - animal|Kaposi sarcoma-associated herpesvirus infection	53479624		[H][C@@](COC(=O)CCCCCCCCC\C=C/CCCCCC)(COP(O)(=O)OCCN)OC(=O)CCCCCCCCC\C=C/CCCCCC	FXSMMNUNFDTUMS-NCDRPEBGSA-N	Lipids and lipid-like molecules	Glycerophospholipids	Glycerophosphoethanolamines	Level 3	51.3	79.6	M+Na	C41H78NO8P	0.0244947	2.3815	1.06457e+06	155495	6.84638	2.77534	Up	0.00087912	0.00841231	1.63461e+06	1.25493e+06	930607	903304	599423	195732	164105	134240	130613	152783
13.35_1173.8466m/z	1173.85	13.3454	pos	Mactraxanthin 3-Linolenate 3'-Palmitate	36711	http://funmeta.oebiotech.com/network/36711			LMPR01070378							[C@]1(O)(/C=C/C(/C)=C/C=C/C(/C)=C/C=C/C=C(/C=C/C=C(/C=C/[C@]2(O)[C@@](O)(C)C[C@@H](OC(=O)CCCCCCCCCCCCCCC)C[C@]2(C)C)\C)\C)[C@@](O)(C)C[C@@H](OC(CCCCCCC/C=C\C/C=C\C/C=C\CC)=O)C[C@@]1(C)C	PMLUKTBNVOFDDD-OITHXFONSA-N	Lipids and lipid-like molecules	Prenol lipids	Tetraterpenoids	Level 4	36	0	M+K	C74H118O8	0.683777	2.3727	264.181	785044	0.000336518	-11.537	Down	5.43372e-10	2.63691e-07	0.000338249	0.000338249	0.000338249	0.000338249	1320.9	703708	841021	802436	800375	777677
10.15_538.3156m/z	538.316	10.1456	neg	PC(16:1(9Z)/0:0)	19832	http://funmeta.oebiotech.com/network/19832	HMDB0010383	40288	LMGP01050022	73851	C04230	mmu00564,mmu05231	Glycerophospholipid metabolism|Choline metabolism in cancer	24779461	76790-27-7	[C@](COP(=O)([O-])OCC[N+](C)(C)C)([H])(O)COC(CCCCCCC/C=C\CCCCCC)=O	LFUDDCMNKWEORN-ZXEGGCGDSA-N	Lipids and lipid-like molecules	Glycerophospholipids	Glycerophosphocholines	Level 1	65.6	98.2	M+FA-H	C24H48NO7P	1.09193	2.32689	370812	1.18961e+06	0.311709	-1.68173	Down	0.000257567	0.00383753	535390	456444	249860	320147	292217	837632	1.01525e+06	1.21539e+06	1.369e+06	1.51077e+06
3.71_238.1415n	239.149	3.70945	pos	Pentaethylene Glycol	210130	http://funmeta.oebiotech.com/network/210130	HMDB0256256			39631						OCCOCCOCCOCCOCCO	JLFNLZLINWHATN-UHFFFAOYSA-N	Organic oxygen compounds	Organooxygen compounds	Ethers	Level 2	52	13.7	M+H, M+K, M+NH4	C10H22O6	-0.41261	2.2772	854168	11588.2	73.7099	6.20379	Up	0.00122269	0.0104318	748968	390995	953825	1.44249e+06	734561	13761.9	10479.8	9883.66	11325.4	12490.4
13.29_821.5866m/z	821.587	13.2929	pos	PI(O-18:0/17:0)	24705	http://funmeta.oebiotech.com/network/24705			LMGP06020025					52928439		[C@]([H])(OC(CCCCCCCCCCCCCCCC)=O)(COP(=O)(O)O[C@H]1[C@H](O)[C@@H](O)[C@H](O)[C@@H](O)[C@H]1O)COCCCCCCCCCCCCCCCCCC	HSGZSUBIZSPVHZ-FRYBKQPRSA-N	Lipids and lipid-like molecules	Glycerophospholipids	Glycerophosphoinositols	Level 4	36.1	0	M+H-H2O	C44H87O12P	-4.28242	2.13734	15151.9	662613	0.0228668	-5.4506	Down	5.86394e-07	7.96792e-05	28285.5	17907.4	14750.5	9896.04	4919.95	550989	648166	590097	719628	804186
10.38_612.3307m/z	612.331	10.3812	neg	PC(22:6(4Z,7Z,10Z,13Z,16Z,19Z)/0:0)	19850	http://funmeta.oebiotech.com/network/19850	HMDB0010404	40322	LMGP01050056	73873	C04230	mmu00564,mmu05231	Glycerophospholipid metabolism|Choline metabolism in cancer	10415542	162440-05-3	[C@](COP(=O)([O-])OCC[N+](C)(C)C)([H])(O)COC(CC/C=C\C/C=C\C/C=C\C/C=C\C/C=C\C/C=C\CC)=O	LSOWKZULVQWMLY-APPDJCNMSA-N	Lipids and lipid-like molecules	Glycerophospholipids	Glycerophosphocholines	Level 1	78.5	96.4	M+FA-H	C30H50NO7P	0.0738811	2.13527	2.72526e+06	3.67582e+06	0.741403	-0.43167	Down	0.0405863	0.0995462	3.13433e+06	3.37653e+06	1.43978e+06	2.84927e+06	2.82639e+06	3.05903e+06	3.42426e+06	4.11306e+06	4.03067e+06	3.75206e+06
0.75_162.1124m/z	162.112	0.752883	pos	L-Carnitine	266280	http://funmeta.oebiotech.com/network/266280		34532			C15025			10917	6645-46-1	C[N+](C)(C)CC(CC(=O)[O-])O	PHIQHXFUZVPYII-ZCFIWIBFSA-N	Organic nitrogen compounds	Organonitrogen compounds	Quaternary ammonium salts	Level 3	56.8	92.4	M+H	C7H15NO3	-0.243911	2.10753	2.41483e+06	3.23413e+06	0.746669	-0.421459	Down	0.0124321	0.0449276	3.3707e+06	2.29065e+06	2.42377e+06	1.99447e+06	1.99453e+06	3.2589e+06	3.28714e+06	3.30854e+06	3.16702e+06	3.14906e+06
11.35_757.4993m/z	757.499	11.3502	pos	PA(18:0/18:1(12Z)-2OH(9,10))	216733	http://funmeta.oebiotech.com/network/216733	HMDB0263631									[H][C@@](COC(=O)CCCCCCCCCCCCCCCCC)(COP(O)(O)=O)OC(=O)CCCCCCC[C@H](O)[C@@H](O)C\C=C/CCCCC	ROPGVXDDISYMSG-AUXNHTKESA-N	Unclassified	Unclassified	Unclassified	Level 4	39	0	M+Na	C39H75O10P	0.337606	2.03586	603481	537.285	1123.21	10.1334	Up	8.68792e-06	0.000468871	605787	392808	615128	633693	769989	744.997	1200.72	0.000338249	335.538	405.167
0.68_239.1618m/z	239.162	0.678433	pos	P-Hydroxyphenylethylbiguanide	212860	http://funmeta.oebiotech.com/network/212860	HMDB0259540							10013772		NC(N)=NC(N)=NCCC1=CC=C(O)C=C1	PQASMWYEXAKHKQ-UHFFFAOYSA-N	Unclassified	Unclassified	Unclassified	Level 4	40.1	3.73	M+NH4	C10H15N5O	1.27611	2.01547	2.30568e+06	1.5677e+06	1.47074	0.556539	Up	0.00869544	0.0352487	3.09454e+06	2.35852e+06	2.14903e+06	1.92019e+06	2.0061e+06	1.60177e+06	1.57181e+06	1.43386e+06	1.65727e+06	1.5738e+06
1.04_203.1158n	204.123	1.04205	pos	Acetyl-L-Carnitine	8332	http://funmeta.oebiotech.com/network/8332	HMDB0000201	956	LMFA07070050	57589	C02571	mmu04931	Insulin resistance	7045767	5080-50-2	O(C(C)=O)[C@H](CC(=O)[O-])C[N+](C)(C)C	RDHQFKQIGNGIED-MRVPVSSYSA-N	Lipids and lipid-like molecules	Fatty Acyls	Fatty acid esters	Level 2	40.5	0	M+Na, M+K, M+H	C9H17NO4	0.220996	2.0032	2.954e+06	2.17292e+06	1.35946	0.443033	Up	0.02033	0.0620495	2.58942e+06	3.34627e+06	2.35715e+06	2.73851e+06	3.73866e+06	2.2065e+06	2.438e+06	2.24309e+06	1.89991e+06	2.07713e+06
10.90_1017.6856m/z	1017.69	10.904	pos	Pc(Dime(13,5)/Dime(13,5))	83020	http://funmeta.oebiotech.com/network/83020	HMDB0061410									CCCCCC1=C(C)C(C)=C(CCCCCCCCCCCCC(=O)OCC(COP(O)(=O)OCC[N+](C)(C)C)OC(=O)CCCCCCCCCCCCC2=C(C)C(C)=C(CCCCC)O2)O1	RKMUUQFKTHBNET-UHFFFAOYSA-O	Lipids and lipid-like molecules	Glycerophospholipids	Glycerophosphocholines	Level 2	52.5	0	M+K	C56H101NO10P+	6.22948	1.99927	174806	803122	0.217657	-2.19987	Down	0.00121854	0.0104267	304834	287193	40346.2	111188	130467	405559	701749	837754	1.04185e+06	1.0287e+06
4.86_306.1977n	329.187	4.85728	pos	(E)-4-(2-(5,6,7,8-Tetrahydro-8,8-Dimethyl-2-Naphthalenyl)-1-Propenyl)Benzenemethanol	211887	http://funmeta.oebiotech.com/network/211887	HMDB0258347									CC(=CC1=CC=C(CO)C=C1)C1=CC2=C(CCCC2(C)C)C=C1	DYYLLTMYNNLNMB-UHFFFAOYSA-N	Unclassified	Unclassified	Unclassified	Level 4	36.6	1.43	M+Na, M+K	C22H26O	-2.12698	1.95952	608614	1137.88	534.864	9.06303	Up	0.000608307	0.00677515	511904	291602	678878	973557	587128	1176.45	1066.51	1188.95	1459.71	797.802
10.36_477.2852n	478.293	10.3582	pos	PE(18:2(9Z,12Z)/0:0)	21172	http://funmeta.oebiotech.com/network/21172	HMDB0011507	62292	LMGP02050011	83058				52925130	85046-18-0	[C@](COP(=O)(O)OCCN)([H])(O)COC(CCCCCCC/C=C\C/C=C\CCCCC)=O	DBHKHNGBVGWQJE-USWSLJGRSA-N	Lipids and lipid-like molecules	Glycerophospholipids	Glycerophosphoethanolamines	Level 2	62.6	40.3	M+H, M+Na, M+H-H2O	C23H44NO7P	-0.628055	1.94253	2.77248e+06	3.55831e+06	0.779156	-0.360016	Down	0.0357267	0.091678	3.3378e+06	3.04793e+06	3.16831e+06	1.82286e+06	2.4855e+06	3.32661e+06	3.38419e+06	3.50092e+06	3.46454e+06	4.1153e+06
13.26_821.0822m/z	821.082	13.2572	pos	M7g(5')Pppam	257223	http://funmeta.oebiotech.com/network/257223	HMDB0304410									COC1C(O)C(COP([O-])(=O)OP([O-])(=O)OP([O-])(=O)OCC2OC(C(O)C2O)N2C=[N+](C)C3=C2N=C(N)NC3=O)OC1N1C=NC2=C1N=CN=C2N	UFVBPMPLSKDIFV-UHFFFAOYSA-L	Nucleosides, nucleotides, and analogues	(5'->5')-dinucleotides	Unclassified	Level 4	37	0	M+Na	C22H29N10O17P3-2	0.599252	1.93258	49.4964	521092	9.49859e-05	-13.3619	Down	1.93055e-10	1.31161e-07	0.000338249	0.000338249	247.481	0.000338249	0.000338249	485450	566548	522936	522572	507953
10.69_608.3186m/z	608.319	10.6892	neg	Boc-Val-Pro-Arg-Mca	204301	http://funmeta.oebiotech.com/network/204301	HMDB0249335							3519505		CC(C)C(NC(=O)OC(C)(C)C)C(=O)N1CCCC1C(=O)NC(CCCN=C(N)N)C(=O)NC1=CC2=C(C=C1)C(C)=CC(=O)O2	DFOSAUPKTFJBLO-UHFFFAOYSA-N	Unclassified	Unclassified	Unclassified	Level 2	52.4	19.6	M-H2O-H	C31H45N7O7	-2.60728	1.91843	2.12508e+06	2.74113e+06	0.775259	-0.36725	Down	0.00337377	0.0192941	2.47171e+06	2.41329e+06	1.789e+06	2.00024e+06	1.95117e+06	2.54168e+06	2.6503e+06	2.75836e+06	2.8994e+06	2.85589e+06
10.38_500.2786m/z	500.279	10.3812	neg	PE(0:0/20:4(5Z,8Z,11Z,14Z))	21212	http://funmeta.oebiotech.com/network/21212	HMDB0011487	62275	LMGP02050051	72741				53480936		C(OP(OCCN)(O)=O)[C@]([H])(OC(=O)CCC/C=C\C/C=C\C/C=C\C/C=C\CCCCC)CO	YWOCITMXHHTBAW-XSQXPFHXSA-N	Lipids and lipid-like molecules	Glycerophospholipids	Glycerophosphoethanolamines	Level 1	72.2	96.9	M-H	C25H44NO7P	0.618607	1.91457	1.5094e+06	2.19098e+06	0.688915	-0.537603	Down	0.0118302	0.0436985	1.69847e+06	1.85266e+06	871876	1.48339e+06	1.6406e+06	2.00344e+06	1.85846e+06	2.39557e+06	2.16386e+06	2.53358e+06
10.99_701.5584m/z	701.558	10.9923	pos	SM(d16:1/18:1)	39619	http://funmeta.oebiotech.com/network/39619		83741	LMSP03010040	138571				52931143		[C@](COP(=O)([O-])OCC[N+](C)(C)C)([H])(NC(CCCCCCC/C=C\CCCCCCCC)=O)[C@]([H])(O)/C=C/CCCCCCCCCCC	QQFVICUNTBNUKN-QQRIYSRRSA-N	Lipids and lipid-like molecules	Sphingolipids	Phosphosphingolipids	Level 2	48.2	0	M+H	C39H77N2O6P	-1.1955	1.90553	709228	90835	7.80788	2.96493	Up	0.00362599	0.0202924	705284	1.15547e+06	911849	461920	311617	128710	110368	87772.2	42583.9	84740.7
4.79_284.1845n	307.174	4.78903	pos	Melanostatin	48596	http://funmeta.oebiotech.com/network/48596	HMDB0005764	58299		259663				92910	9083-38-9	CC(C)C[C@H](NC(=O)[C@@H]1CCCN1)C(=O)NCC(N)=O	NOOJLZTTWSNHOX-UWVGGRQHSA-N	Organic acids and derivatives	Carboxylic acids and derivatives	Amino acids, peptides, and analogues	Level 4	39.4	8.02	M+Na, M+K	C13H24N4O3	-1.13176	1.88488	550729	1521.35	362.001	8.49985	Up	0.000283097	0.00409448	466061	293854	597255	843525	552949	1673.57	1364.53	1328.69	2057.83	1182.12
10.71_590.3466m/z	590.347	10.7068	neg	PC(20:3(5Z,8Z,11Z)/0:0)	19888	http://funmeta.oebiotech.com/network/19888	HMDB0010393	61703	LMGP01050139	74343	C04230	mmu00564,mmu05231	Glycerophospholipid metabolism|Choline metabolism in cancer	53480467	1199257-41-4	C(OP(OCC[N+](C)(C)C)(=O)[O-])[C@@](O)([H])COC(=O)CCC/C=C\C/C=C\C/C=C\CCCCCCCC	YHGXYYIGHBPDMX-BUTFDPNWSA-N	Lipids and lipid-like molecules	Glycerophospholipids	Glycerophosphocholines	Level 1	64.2	88.1	M+FA-H	C28H52NO7P	0.478082	1.85406	311761	845204	0.368859	-1.43886	Down	0.000845588	0.0082542	421623	391320	81698.3	349935	314230	544369	791265	924175	1.01356e+06	952653
13.21_551.3949n	552.402	13.2051	pos	PC(20:0/0:0)	19844	http://funmeta.oebiotech.com/network/19844	HMDB0010390	40311	LMGP01050045	74968	C04230	mmu00564,mmu05231	Glycerophospholipid metabolism|Choline metabolism in cancer	24779473	108341-80-6	[C@](COP(=O)([O-])OCC[N+](C)(C)C)([H])(O)COC(CCCCCCCCCCCCCCCCCCC)=O	UATOAILWGVYRQS-HHHXNRCGSA-N	Lipids and lipid-like molecules	Glycerophospholipids	Glycerophosphocholines	Level 3	48	46.2	M+H, M+Na	C28H58NO7P	-0.262251	1.7976	77372.9	539710	0.14336	-2.80228	Down	1.2648e-05	0.000572869	122667	68810.1	59467.7	74829.2	61090.3	362936	547472	544355	617774	626012
4.61_593.2750m/z	593.275	4.6138	pos	Ganoderic Acid F	59797	http://funmeta.oebiotech.com/network/59797	HMDB0035988							74028538	98665-15-7	CC(CC(=O)CC(C)C(O)=O)C1CC(=O)C2(C)C3=C(C(=O)C(OC(C)=O)C12C)C1(C)CCC(=O)C(C)(C)C1CC3=O	BWCNWXLKMWWVBT-UHFFFAOYSA-N	Lipids and lipid-like molecules	Prenol lipids	Triterpenoids	Level 2	40.9	0	M+Na	C32H42O9	5.0148	1.78262	477381	174.763	2731.59	11.4155	Up	7.40612e-05	0.0017843	409245	296970	578376	661227	441086	110.786	0.000338249	67.6105	695.419	0.000338249
4.34_429.1703m/z	429.17	4.33868	pos	N-(4-((5-(3-(2-Aminoethyl)-1h-Indol-5-Yl)-1,2,4-Oxadiazol-3-Yl)Methyl)Phenyl)Methanesulfonamide	213437	http://funmeta.oebiotech.com/network/213437	HMDB0260308	423630						132059		CS(=O)(=O)NC1=CC=C(CC2=NOC(=N2)C2=CC3=C(NC=C3CCN)C=C2)C=C1	HKXMQLISPYELRD-UHFFFAOYSA-N	Organoheterocyclic compounds	Indoles and derivatives	Tryptamines and derivatives	Level 4	38	1.26	M+NH4	C20H21N5O3S	-0.133155	1.73423	469353	60.159	7801.87	12.9296	Up	0.000437278	0.00542198	429908	293101	310264	710772	602719	98.1612	83.7005	74.1735	18.916	25.844
1.06_191.0196m/z	191.02	1.05927	neg	Citric Acid	46867	http://funmeta.oebiotech.com/network/46867	HMDB0000094	124		30769	C00158	mmu00020,mmu00250,mmu00630,mmu04742,mmu04922,mmu05230	Citrate cycle (TCA cycle)|Alanine, aspartate and glutamate metabolism|Glyoxylate and dicarboxylate metabolism|Taste transduction|Glucagon signaling pathway|Central carbon metabolism in cancer	311	77-92-9	OC(=O)CC(O)(CC(O)=O)C(O)=O	KRKNYBCHXYNGOX-UHFFFAOYSA-N	Organic acids and derivatives	Carboxylic acids and derivatives	Tricarboxylic acids and derivatives	Level 1	59.1	87.3	M-H	C6H8O7	-0.418266	1.727	690382	200708	3.43974	1.7823	Up	0.00245789	0.0157894	259466	783971	799942	871163	737371	299725	186797	177148	176775	163093
10.85_480.3085m/z	480.308	10.8507	pos	PE(18:1(11Z)/0:0)	21225	http://funmeta.oebiotech.com/network/21225	HMDB0011505	62291	LMGP02050064					53480949		[C@](COP(=O)(O)OCCN)([H])(O)COC(CCCCCCCCC/C=C\CCCCCC)=O	WAYKKNOEMJFLDI-KOIKXXGWSA-N	Lipids and lipid-like molecules	Glycerophospholipids	Glycerophosphoethanolamines	Level 2	59.7	41.2	M+H	C23H46NO7P	0.0430231	1.71479	504255	943271	0.534581	-0.903519	Down	0.000144857	0.00270373	579081	565541	542669	367749	466235	776467	880434	967621	1.03537e+06	1.05646e+06
4.53_549.2489m/z	549.249	4.52842	pos	2-O-(Beta-D-Galactopyranosyl-(1->6)-Beta-D-Galactopyranosyl) 2s-Hydroxyundecanoic Acid	10222	http://funmeta.oebiotech.com/network/10222			LMFA13010047					56936281		CCCCCCCCC[C@H](O[C@H]1[C@H](O)[C@@H](O)[C@@H](O)[C@@H](CO[C@H]2[C@H](O)[C@@H](O)[C@@H](O)[C@@H](CO)O2)O1)C(=O)O	LMSCLROPNINDDT-NBEBUOOJSA-N	Lipids and lipid-like molecules	Fatty Acyls	Fatty acyl glycosides	Level 1	65.8	98.9	M+Na	C23H42O13	-5.47584	1.70788	435369	163.373	2664.88	11.3799	Up	5.01624e-05	0.00135816	388471	272343	528577	586574	400878	114.22	0.000338249	0.000338249	702.644	0.000338249
13.12_496.2716n	519.261	13.116	pos	Fexaramine	206745	http://funmeta.oebiotech.com/network/206745	HMDB0252239			92597				447713		COC(=O)C=CC1=CC(=CC=C1)N(CC1=CC=C(C=C1)C1=CC=C(C=C1)N(C)C)C(=O)C1CCCCC1	VLQTUNDJHLEFEQ-UHFFFAOYSA-N	Benzenoids	Benzene and substituted derivatives	Biphenyls and derivatives	Level 4	40.7	12.8	M+Na, M+K	C32H36N2O3	-2.0383	1.69945	489705	48512.6	10.0944	3.33548	Up	0.000168788	0.0029998	525903	681135	497314	477901	266269	30172.7	32398.9	50279.6	58980.8	70730.8
3.62_187.0632n	205.097	3.62332	pos	Indoleacrylic Acid	47188	http://funmeta.oebiotech.com/network/47188	HMDB0000734			132244				5375048	29953-71-7	OC(=O)\C=C\C1=CNC2=C1C=CC=C2	PLVPPLCLBIEYEA-AATRIKPKSA-N	Organoheterocyclic compounds	Indoles and derivatives	Indoles	Level 4	45	26.8	M+H, M+NH4, M+H-H2O	C11H9NO2	-0.645226	1.68585	2.85981e+06	3.4444e+06	0.830278	-0.268334	Down	0.0336447	0.0879118	2.60333e+06	3.40961e+06	2.69481e+06	2.5054e+06	3.08589e+06	3.44281e+06	3.95911e+06	3.55383e+06	3.12354e+06	3.1427e+06
12.56_765.5647n	766.572	12.5648	pos	PC(O-16:0/20:5(5Z,8Z,11Z,14Z,17Z))	19540	http://funmeta.oebiotech.com/network/19540	HMDB0039528	40085	LMGP01020058	86437				10485310	132196-28-2	[C@](COP(=O)([O-])OCC[N+](C)(C)C)([H])(OC(CCC/C=C\C/C=C\C/C=C\C/C=C\C/C=C\CC)=O)COCCCCCCCCCCCCCCCC	YHSSHPWVFALMBA-IARQOZKNSA-N	Lipids and lipid-like molecules	Glycerophospholipids	Glycerophosphocholines	Level 4	36.5	0	M+H, M+Na	C44H80NO7P	-3.28199	1.67376	27374.7	419555	0.0652469	-3.93795	Down	1.44881e-07	2.34362e-05	31077.7	27865.7	22900.6	24680.7	30348.7	347403	488567	400478	429533	431795
10.38_619.2890m/z	619.289	10.3812	neg	PI(20:4(5Z,8Z,11Z,14Z)/0:0)	24873	http://funmeta.oebiotech.com/network/24873	HMDB0061690		LMGP06050006	83053				42607497	1246430-04-5	[C@]([H])(O)(COP(=O)(O)O[C@H]1[C@H](O)[C@@H](O)[C@H](O)[C@@H](O)[C@H]1O)COC(CCC/C=C\C/C=C\C/C=C\C/C=C\CCCCC)=O	LXUGKKVCSTYZFK-HYNUQJCBSA-N	Lipids and lipid-like molecules	Glycerophospholipids	Glycerophosphoinositols	Level 1	57.9	79.1	M-H	C29H49O12P	0.175382	1.63022	479298	926643	0.517241	-0.951092	Down	0.0037266	0.020493	503720	701395	129809	572197	489367	747705	864274	1.01589e+06	936448	1.0689e+06
4.56_517.2230m/z	517.223	4.56217	pos	Ustiloxin D	64164	http://funmeta.oebiotech.com/network/64164	HMDB0041054			458649				72773471	158243-18-6	CCC1(C)OC2=CC(=CC=C2O)C(O)C(NC)C(=O)NC(C(C)C)C(=O)NC1C(=O)NCC(O)=O	GDXLZSYACWZHOC-UHFFFAOYSA-N	Organic acids and derivatives	Carboxylic acids and derivatives	Amino acids, peptides, and analogues	Level 2	43.3	12.4	M+Na	C23H34N4O8	-7.86536	1.61696	435235	18.3987	23655.7	14.5299	Up	0.00230948	0.0154291	349268	219109	283930	752916	570953	36.7215	43.4173	0.000338249	4.08065	7.77381
10.53_369.3512m/z	369.351	10.5339	pos	3z,6z,9z-Pentacosatriene	9282	http://funmeta.oebiotech.com/network/9282		97580	LMFA11000168					56936132		CC/C=C\C/C=C\C/C=C\CCCCCCCCCCCCCCC	AEARNXGXBHBSIY-JTBMWNAQSA-N	Hydrocarbons	Unsaturated hydrocarbons	Olefins	Level 1	62.7	76.1	M+Na	C25H46	5.78214	1.60053	906420	509539	1.7789	0.830988	Up	0.000409409	0.00530826	786330	828911	1.03724e+06	1.01152e+06	868099	601836	635256	400449	425672	484482
10.92_634.3341m/z	634.334	10.9245	neg	Ohhdia-Pe	27916	http://funmeta.oebiotech.com/network/27916			LMGP20020043					134812373		[C@](COP(=O)(O)OCCN)([H])(OC(CCC(O)/C=C/C(=O)O)=O)COC(CCCCCCC/C=C\CCCCCCCC)=O	HBDOLRKWTNOIOD-HPNFKZMPSA-N	Lipids and lipid-like molecules	Glycerophospholipids	Glycerophosphoethanolamines	Level 4	38.8	2.09	M-H	C30H54NO11P	-3.2432	1.53349	427809	800423	0.534478	-0.903797	Down	0.00109834	0.00987056	518995	517313	250973	438869	412894	634167	708383	821747	920329	917491
0.71_257.1027n	280.092	0.707967	pos	Glycerophosphocholine	46863	http://funmeta.oebiotech.com/network/46863	HMDB0000086	370		16870	C00670	mmu00564,mmu00565,mmu05231	Glycerophospholipid metabolism|Ether lipid metabolism|Choline metabolism in cancer	657272	28319-77-9	C[N+](C)(C)CCOP([O-])(=O)OC[C@H](O)CO	SUHOQUVVVLNYQR-MRVPVSSYSA-N	Lipids and lipid-like molecules	Glycerophospholipids	Glycerophosphocholines	Level 1	59.5	80.2	M+Na, M+K	C8H20NO6P	-0.362241	1.53158	571327	1.003e+06	0.569616	-0.811939	Down	0.0167045	0.0535332	944864	773121	323989	466039	348620	794859	1.12984e+06	1.18719e+06	1.02029e+06	882833
13.12_948.4997m/z	948.5	13.116	pos	PGP(18:2(9Z,11Z)/22:6(5Z,8E,10Z,13Z,15E,19Z)-2OH(7S, 17S))	225981	http://funmeta.oebiotech.com/network/225981	HMDB0272879									[H][C@](O)(COP(O)(O)=O)COP(O)(=O)OC[C@@]([H])(COC(=O)CCCCCCC\C=C/C=C\CCCCCC)OC(=O)CCC\C=C/[C@@H](O)\C=C\C=C/C\C=C/C=C/[C@@H](O)C\C=C/CC	IOSKNDBJEKXQCG-URGQJHMMSA-N	Unclassified	Unclassified	Unclassified	Level 4	38.9	0	M+NH4	C46H76O15P2	-0.0236292	1.52579	145.307	327192	0.000444103	-11.1368	Down	1.44614e-08	4.09378e-06	0.000338249	0.000338249	397.33	329.204	0.000338249	296010	328773	307782	323784	379612
4.33_383.1924m/z	383.192	4.33112	neg	(5s,6r)-Methyl 5,6,7-Trihydroxyheptanoate	202629	http://funmeta.oebiotech.com/network/202629	HMDB0247393							12898083		COC(=O)CCCC(O)C(O)CO	RNMFWAFZUNVQOR-UHFFFAOYSA-N	Lipids and lipid-like molecules	Fatty Acyls	Fatty alcohols	Level 4	40	0	2M-H	C8H16O5	0.250451	1.47204	442669	0.000338249	1.30871e+09	30.2855	Up	0.0281444	0.0782379	291495	131363	243072	1.06434e+06	483078	0.000338249	0.000338249	0.000338249	0.000338249	0.000338249
10.58_830.5925m/z	830.593	10.5803	neg	PE(17:0/22:2(13Z,16Z))	20248	http://funmeta.oebiotech.com/network/20248		76794	LMGP02010559					52924260		[C@](COP(=O)(O)OCCN)([H])(OC(CCCCCCCCCCC/C=C\C/C=C\CCCCC)=O)COC(CCCCCCCCCCCCCCCC)=O	QZLCFKDKEIAKLH-GZHHDXNOSA-N	Unclassified	Unclassified	Unclassified	Level 3	56.6	87.9	M+FA-H	C44H84NO8P	1.07384	1.46659	5.4245e+06	5.8629e+06	0.925224	-0.112125	Down	0.0344738	0.089395	5.56992e+06	5.32241e+06	5.86652e+06	5.43506e+06	4.92859e+06	5.696e+06	5.72006e+06	6.05065e+06	5.80179e+06	6.04602e+06
10.99_575.5034m/z	575.503	10.9923	pos	DG(18:2(9Z,12Z)/16:0/0:0)	49092	http://funmeta.oebiotech.com/network/49092	HMDB0007243	58809		89211				53478101		[H][C@](CO)(COC(=O)CCCCCCC\C=C/C\C=C/CCCCC)OC(=O)CCCCCCCCCCCCCCC	AOSFXHKYBDUOSU-YAIZGCQRSA-N	Lipids and lipid-like molecules	Fatty Acyls	Lineolic acids and derivatives	Level 4	40.1	13	M+H-H2O	C37H68O5	0.0553753	1.45205	439156	98804.3	4.4447	2.15209	Up	0.001151	0.0101631	626975	556248	427567	313079	271910	132675	116353	85690.3	76921.6	82381.9
4.43_505.2227m/z	505.223	4.42508	pos	Hydroxyhomo Sildenafil	207633	http://funmeta.oebiotech.com/network/207633	HMDB0253271	425504						4742795		CCCC1=NN(C)C2=C1N=C(NC2=O)C1=C(OCC)C=CC(=C1)S(=O)(=O)N1CCN(CCO)CC1	NEYKRKVLEWKOBI-UHFFFAOYSA-N	Unclassified	Unclassified	Unclassified	Level 4	43.5	30.3	M+H	C23H32N6O5S	-0.187093	1.4302	299686	94.2913	3178.3	11.634	Up	1.29331e-05	0.000578074	290195	196488	327363	392112	292272	0.000338249	0.000338249	0.000338249	471.455	0.000338249
10.89_426.3574m/z	426.357	10.886	pos	(13z)-Octadec-13-Enoylcarnitine	198071	http://funmeta.oebiotech.com/network/198071	HMDB0241529									CCCCC=CCCCCCCCCCCCC(=O)OC(CC([O-])=O)C[N+](C)(C)C	BSBZJWYPQPUBQJ-UHFFFAOYSA-N	Unclassified	Unclassified	Unclassified	Level 1	56.6	71.2	M+H	C25H47NO4	-1.02156	1.41712	493418	118521	4.16313	2.05767	Up	0.0146873	0.0493013	329753	732593	174673	418530	811542	129216	114780	125892	110926	111792
4.89_648.3567n	671.346	4.89192	pos	Proctolin	210589	http://funmeta.oebiotech.com/network/210589	HMDB0256789							14213881		CC(C)CC(NC(=O)C(CC1=CC=C(O)C=C1)NC(=O)C(N)CCCN=C(N)N)C(=O)N1CCCC1C(=O)NC(C(C)O)C(O)=O	KKUPPLMEDQDAJX-UHFFFAOYSA-N	Organic acids and derivatives	Carboxylic acids and derivatives	Amino acids, peptides, and analogues	Level 3	44.4	67.3	M+NH4, M+Na, M+H	C30H48N8O8	-4.33826	1.41703	372160	76.1705	4885.88	12.2544	Up	0.0112254	0.0423227	258899	132884	264033	789372	415609	0.000338249	0.000338249	380.851	0.000338249	0.000338249
10.36_476.2784m/z	476.278	10.3634	neg	PE(0:0/18:2(9Z,12Z))	21202	http://funmeta.oebiotech.com/network/21202	HMDB0011477	62265	LMGP02050041	76090				53480926		C(OP(OCCN)(O)=O)[C@]([H])(OC(=O)CCCCCCC/C=C\C/C=C\CCCCC)CO	SVRBKLJIDJHADS-USWSLJGRSA-N	Lipids and lipid-like molecules	Glycerophospholipids	Glycerophosphoethanolamines	Level 1	68.8	96.9	M-H	C23H44NO7P	0.191044	1.40729	1.01295e+06	1.38924e+06	0.729139	-0.455734	Down	0.0142518	0.0487057	1.19775e+06	1.0662e+06	1.16688e+06	710690	923209	1.32134e+06	1.1624e+06	1.39178e+06	1.40831e+06	1.66234e+06
13.29_831.5768n	854.566	13.2929	pos	PC(P-18:1(11Z)/22:6(5Z,7Z,10Z,13Z,16Z,19Z)-OH(4))	242809	http://funmeta.oebiotech.com/network/242809	HMDB0289709									[H][C@@](CO\C=C\CCCCCCCC\C=C/CCCCCC)(COP([O-])(=O)OCC[N+](C)(C)C)OC(=O)CCC(O)\C=C/C=C\C\C=C/C\C=C/C\C=C/C\C=C/CC	GOEJFNITYIHYNB-FJWNKXPBSA-N	Unclassified	Unclassified	Unclassified	Level 3	53.6	93.9	M+H-H2O, M+Na	C48H82NO8P	-1.20846	1.38107	342073	768976	0.444842	-1.16864	Down	0.0479082	0.111392	370.12	74786.7	162371	530175	942662	764112	739069	621540	777588	942572
10.44_656.3185m/z	656.319	10.4359	neg	Okooa-Ps	27963	http://funmeta.oebiotech.com/network/27963			LMGP20040029					134812410		C(O)(=O)[C@@]([H])(N)COP(OC[C@]([H])(OC(CCCC(=O)/C=C/C=O)=O)COC(CCCCCCC/C=C\CCCCCCCC)=O)(=O)O	JWSLONXEOIUDBS-RUNYOZRHSA-N	Lipids and lipid-like molecules	Glycerophospholipids	Glycerophosphoserines	Level 2	42	0	M-H2O-H	C32H54NO12P	-2.92428	1.37785	341984	643108	0.531767	-0.911133	Down	0.000946479	0.00885727	383239	413418	147849	416919	348491	573232	612944	660745	756656	611961
10.53_507.3320n	508.339	10.5339	pos	PC(17:1(9Z)/0:0)	19876	http://funmeta.oebiotech.com/network/19876		76568	LMGP01050126					24779451		[C@](COP(=O)([O-])OCC[N+](C)(C)C)([H])(O)COC(CCCCCCC/C=C\CCCCCCC)=O	LPMGFNAQZPADDZ-FJIRUFBNSA-N	Lipids and lipid-like molecules	Glycerophospholipids	Glycerophosphocholines	Level 2	45.7	0	M+H, M+Na	C25H50NO7P	-0.922977	1.35404	159076	437874	0.363291	-1.4608	Down	0.000604239	0.00677515	220753	219768	102293	130579	121985	277070	515898	407225	495396	493780
10.29_482.3239m/z	482.324	10.2879	pos	Stieleriacine E	8911	http://funmeta.oebiotech.com/network/8911			LMFA08020337							N(C(=O)CCCCCCCCCCCCCCCCC)/C(/C(=O)O)=C\C1=CC=C(OC)C=C1	KAHDAULQQJUDPU-RWEWTDSWSA-N	Organic acids and derivatives	Carboxylic acids and derivatives	Amino acids, peptides, and analogues	Level 1	60.8	72.2	M+Na	C28H45NO4	-0.308962	1.35391	199838	473336	0.422191	-1.24403	Down	0.000239868	0.00373776	230209	271087	186676	172044	139174	364943	560010	436833	553014	451882
1.06_187.0418m/z	187.042	1.05927	neg	Bisazobiphenyl	204243	http://funmeta.oebiotech.com/network/204243	HMDB0249265							129651751		C1=CC=C(C=C1)C1=CC2=C(N=N2)C2=C1N=N2	FBIBGSLAWOOPCO-UHFFFAOYSA-N	Unclassified	Unclassified	Unclassified	Level 4	38.1	0	M-H2O-H	C12H6N4	2.12813	1.35351	1.3845e+06	1.10263e+06	1.25564	0.328419	Up	0.000180565	0.00312949	1.33054e+06	1.30384e+06	1.45438e+06	1.41182e+06	1.42193e+06	1.08837e+06	1.16439e+06	1.07654e+06	1.18078e+06	1.00308e+06
4.70_637.3010m/z	637.301	4.70047	pos	Harderoporphyrinogen	47835	http://funmeta.oebiotech.com/network/47835	HMDB0002160	6518						193825	42607-18-1	CC1=C2CC3N=C(CC4N=C(CC5=NC(CC(N2)=C1CCC(O)=O)C(CCC(O)=O)=C5C)C(C)=C4C=C)C(C)=C3CCC(O)=O	QTGZHJUSEYHULR-UHFFFAOYSA-N	Organoheterocyclic compounds	Tetrapyrroles and derivatives	Porphyrins	Level 3	52.4	77.1	M+Na	C35H42N4O6	2.16155	1.34252	277578	8.79715	31553.2	14.9455	Up	0.000237691	0.0037209	246255	146950	313743	417278	263662	0.000338249	0.000338249	0.000338249	40.3998	3.58487
0.75_118.0865m/z	118.086	0.752883	pos	Allyl Acetic Acid	517	http://funmeta.oebiotech.com/network/517	HMDB0031602	34698	LMFA01030007	35936				61138	591-80-0	C=CCCC(=O)O	HVAMZGADVCBITI-UHFFFAOYSA-N	Lipids and lipid-like molecules	Fatty Acyls	Fatty acids and conjugates	Level 1	56	77.8	M+NH4	C5H8O2	2.42107	1.33094	1.23038e+06	1.5769e+06	0.780252	-0.357988	Down	0.021654	0.0652117	1.31177e+06	1.26315e+06	1.44187e+06	829846	1.30525e+06	1.59097e+06	1.72803e+06	1.55877e+06	1.65188e+06	1.35483e+06
10.71_557.3208m/z	557.321	10.7068	neg	Doxepin	258115	http://funmeta.oebiotech.com/network/258115		2463			C06971			667477	1668-19-5	CN(C)CCC=C1C2=CC=CC=C2COC3=CC=CC=C31	ODQWQRRAPPTVAG-GZTJUZNOSA-N	Organoheterocyclic compounds	Benzoxepines	Dibenzoxepines	Level 4	37.2	0	2M-H	C19H21NO	6.19603	1.32604	586721	869721	0.674608	-0.567879	Down	0.00177448	0.0132191	702468	682283	479529	541485	527839	736339	820836	877666	979243	934522
12.06_354.2758n	355.283	12.0641	pos	MG(18:2(9Z,12Z)/0:0/0:0)	51383	http://funmeta.oebiotech.com/network/51383	HMDB0011568	62350		75561				6436630	67968-46-1	[H][C@](O)(CO)COC(=O)CCCCCCC\C=C/C\C=C/CCCCC	WECGLUPZRHILCT-GSNKCQISSA-N	Lipids and lipid-like molecules	Fatty Acyls	Lineolic acids and derivatives	Level 1	55.8	45.9	M+H, M+Na, M+H-H2O	C21H38O4	-3.46551	1.30535	455084	208969	2.17776	1.12285	Up	2.43817e-06	0.000212371	387413	451713	466299	486003	483993	187417	229952	185508	205987	235981
4.20_385.1441m/z	385.144	4.19857	pos	(E)-N-(2-Amino-4-Fluorophenyl)-3-(1-Cinnamyl-1h-Pyrazol-4-Yl)Acrylamide	210925	http://funmeta.oebiotech.com/network/210925	HMDB0257192			131163				68294530		NC1=C(NC(=O)C=CC2=CN(CC=CC3=CC=CC=C3)N=C2)C=CC(F)=C1	BLVQHYHDYFTPDV-UHFFFAOYSA-N	Benzenoids	Benzene and substituted derivatives	Anilides	Level 4	41.8	20.4	M+Na	C21H19FN4O	1.6878	1.29978	263728	430.164	613.086	9.25995	Up	0.000416557	0.00538039	244505	153593	185464	393863	341213	412.575	536.343	233.495	494.127	474.281
4.18_339.1660m/z	339.166	4.18497	neg	Tiadenol	212486	http://funmeta.oebiotech.com/network/212486	HMDB0259066									OCCSCCCCCCCCCCSCCO	WRCITXQNXAIKLR-UHFFFAOYSA-N	Organosulfur compounds	Thioethers	Dialkylthioethers	Level 4	37.6	1.2	M+FA-H	C14H30O2S2	-3.15309	1.2794	330379	0.000338249	9.76734e+08	29.8634	Up	0.025452	0.0731477	222068	100355	198623	787115	343735	0.000338249	0.000338249	0.000338249	0.000338249	0.000338249
4.82_325.1543m/z	325.154	4.82232	pos	Oxyphenbutazone	209921	http://funmeta.oebiotech.com/network/209921	HMDB0256021	1840		76258	C19494			4641	129-20-4	CCCCC1C(=O)N(N(C1=O)C1=CC=C(O)C=C1)C1=CC=CC=C1	HFHZKZSRXITVMK-UHFFFAOYSA-N	Benzenoids	Phenols	1-hydroxy-2-unsubstituted benzenoids	Level 4	39.3	1.83	M+H	C19H20N2O3	-1.12786	1.27395	273980	338.758	808.778	9.6596	Up	0.0029482	0.0175985	201943	139610	187834	494279	346235	334.949	278.326	278.96	577.433	224.123
11.72_402.2249n	425.214	11.7243	pos	5s-Hete Di-Endoperoxide	3608	http://funmeta.oebiotech.com/network/3608		74966	LMFA03000011	138496				52921873		[C@@H]12OO[C@@H]([C@H](CC[C@@H](O)CCCCC)OO[C@H]1/C=C/[C@@H](O)CCCC(=O)O)C2	DOXGUXRZAOCYPM-IPIAXWAYSA-N	Organic acids and derivatives	Hydroxy acids and derivatives	Medium-chain hydroxy acids and derivatives	Level 4	44.4	28.2	M+Na, M+K, M+H	C20H34O8	-1.09679	1.26599	651469	410700	1.58624	0.66561	Up	7.25549e-05	0.0017836	750208	602720	703442	590186	610788	421987	426678	400929	399421	404486
13.06_908.5055m/z	908.506	13.063	pos	PGP(16:0/22:6(5Z,7Z,10Z,13Z,16Z,19Z)-OH(4))	225470	http://funmeta.oebiotech.com/network/225470	HMDB0272368									[H][C@](O)(COP(O)(O)=O)COP(O)(=O)OC[C@@]([H])(COC(=O)CCCCCCCCCCCCCCC)OC(=O)CCC(O)\C=C/C=C\C\C=C/C\C=C/C\C=C/C\C=C/CC	VAPVKXNLDSBNMC-ZLNZGKCGSA-N	Unclassified	Unclassified	Unclassified	Level 4	37	0	M+NH4	C44H76O14P2	0.751279	1.26433	3220.36	226460	0.0142205	-6.13589	Down	2.37222e-11	8.05844e-08	3202.01	2688	3464.74	1823.09	4923.97	212365	234346	222126	227210	236252
11.19_301.1407m/z	301.141	11.1898	pos	Glyceryl 5-Hydroxydecanoate	56681	http://funmeta.oebiotech.com/network/56681	HMDB0032297	88341		168139				5463954	26446-31-1	CCCCCC(O)CCCC(=O)OCC(O)CO	ILJDYMFZBMWGGZ-UHFFFAOYSA-N	Lipids and lipid-like molecules	Fatty Acyls	Fatty alcohols	Level 4	39.1	6.7	M+K	C13H26O5	-1.91267	1.22295	909465	687617	1.32263	0.403413	Up	3.31684e-05	0.00106295	982682	884729	914405	849212	916296	681855	701197	674887	644317	735827
12.56_792.5879m/z	792.588	12.5648	pos	PC(O-18:0/18:3(9Z,12Z,15Z))	19616	http://funmeta.oebiotech.com/network/19616	HMDB0304720	76436	LMGP01020205					52923786		[C@](COP(=O)([O-])OCC[N+](C)(C)C)([H])(OC(CCCCCCC/C=C\C/C=C\C/C=C\CC)=O)COCCCCCCCCCCCCCCCCCC	GKKOTWSKEIRXDA-JUUDQZDJSA-N	Lipids and lipid-like molecules	Glycerophospholipids	Glycerophosphocholines	Level 2	47	0	M+Na	C44H84NO7P	0.127492	1.22102	11601.7	222526	0.0521363	-4.26157	Down	4.1027e-06	0.000290351	23768	28205.7	3058.32	222.758	2753.59	159114	256974	258617	212191	225733
10.99_342.1464n	365.136	10.9923	pos	1,2,3,4-Tetrahydro-1-[1-Hydroxy-3-(4-Hydroxyphenyl)-2-Propenyl]-7-Methoxy-2,6-Naphthalenediol	64491	http://funmeta.oebiotech.com/network/64491	HMDB0041400	95800		175352				131753134	163811-77-6	COC1=C(O)C=C2CCC(O)C(C(O)\C=C/C3=CC=C(O)C=C3)C2=C1	WCBFHZJDMQCSLQ-YWEYNIOJSA-N	Benzenoids	Tetralins	Unclassified	Level 4	43.7	23.4	M+Na, M+K	C20H22O5	-0.956176	1.17976	662012	461333	1.435	0.521049	Up	2.23399e-06	0.000199707	624582	629973	686684	669109	699714	460080	490162	454776	445841	455808
12.76_1160.3355m/z	1160.34	12.7604	pos	(3s)-Hydroxy-Tetracosa-6,9,12,15,18,21-All-Cis-Hexaenoyl-Coa	52019	http://funmeta.oebiotech.com/network/52019	HMDB0012479							75955250		CCC=CCC=CCC=CCC=CCC=CCC=CCCC(O)CC(=O)SCCNC(=O)CCNC(=O)C(O)C(C)(C)COP(O)(=O)OP(O)(=O)OCC1OC(C(O)C1OP(O)(O)=O)N1C=NC2=C1N=CN=C2N	JJCGUWRDULVWQG-UHFFFAOYSA-N	Lipids and lipid-like molecules	Fatty Acyls	Fatty acyl thioesters	Level 4	36.3	0	M+K	C45H70N7O18P3S	1.13902	1.17384	0.000338249	194534	1.73876e-09	-29.0993	Down	5.52168e-07	7.96792e-05	0.000338249	0.000338249	0.000338249	0.000338249	0.000338249	181014	237616	208293	189075	156673
10.00_931.5274m/z	931.527	9.99837	pos	Hoduloside Vii	63802	http://funmeta.oebiotech.com/network/63802	HMDB0040659	95137						131752893	154971-11-6	CC1OC(OC2C(O)C(O)COC2OC2CCC3(C)C(CCC4(C)C3CCC3C(C(=O)CC43COC3OC(CO)C(O)C(O)C3O)C(C)(O)C\C=C\C(C)(C)O)C2(C)C)C(O)C(O)C1O	YAFOSOWHFJFSLN-NTEUORMPSA-N	Lipids and lipid-like molecules	Prenol lipids	Triterpenoids	Level 4	38.4	0	M+H	C47H78O18	1.41134	1.08436	12374.3	180929	0.068393	-3.87001	Down	2.60747e-06	0.000221439	5164.62	3135.61	2411.6	1711.69	49448	180831	219687	184922	158637	160571
10.85_478.2941m/z	478.294	10.8522	neg	PE(0:0/18:1(11Z))	21200	http://funmeta.oebiotech.com/network/21200	HMDB0011475	62263	LMGP02050039					53480924		C(OP(OCCN)(O)=O)[C@]([H])(OC(=O)CCCCCCCCC/C=C\CCCCCC)CO	CZYOFWNORPEFDG-KOIKXXGWSA-N	Lipids and lipid-like molecules	Glycerophospholipids	Glycerophosphoethanolamines	Level 1	69.9	88.3	M-H	C23H46NO7P	0.417063	1.07669	182288	358571	0.508372	-0.976043	Down	0.00024248	0.0037441	205358	198667	197510	138531	171373	298277	300003	374214	418705	401657
5.64_182.0709n	205.06	5.63762	pos	Triethyl Phosphate	212593	http://funmeta.oebiotech.com/network/212593	HMDB0259191	62875		45927				6535	78-40-0	CCOP(=O)(OCC)OCC	DQWPFSLDHJDLRL-UHFFFAOYSA-N	Organic acids and derivatives	Organic phosphoric acids and derivatives	Phosphate esters	Level 3	54.3	73.6	M+Na, M+K, M+H	C6H15O4P	0.792039	1.0708	445889	686918	0.649116	-0.623452	Down	0.0446613	0.105724	509170	417715	512928	329267	460366	540803	689250	621511	1.05112e+06	531904
9.55_385.2236m/z	385.224	9.54653	neg	Berkeleylactone M	7914	http://funmeta.oebiotech.com/network/7914			LMFA07040173							[C@@H]1([C@@H](OC(=O)CCC(=O)O)CCCCCCCCC[C@@H](C)OC(=O)CC1)O	GUYSGRRZEXJUDH-ZACQAIPSSA-N	Unclassified	Unclassified	Unclassified	Level 4	41.2	11.5	M-H	C20H34O7	1.01475	1.07062	7728.13	190470	0.040574	-4.6233	Down	0.00245881	0.0157894	15395.6	4838.7	307.571	13124.5	4974.31	64660.6	224819	318641	148721	195509
10.69_1103.6514m/z	1103.65	10.6892	neg	Lithocholate 3-O-Glucuronide	47957	http://funmeta.oebiotech.com/network/47957	HMDB0002513	6706			C03033	mmu00040,mmu00053,mmu04976	Pentose and glucuronate interconversions|Ascorbate and aldarate metabolism|Bile secretion	126511	75239-91-7	[H][C@@]12CC[C@H]([C@H](C)CCC(O)=O)[C@@]1(C)CC[C@@]1([H])[C@@]2([H])CC[C@]2([H])C[C@H](CC[C@]12C)O[C@@H]1O[C@@H]([C@@H](O)[C@H](O)[C@H]1O)C(O)=O	GIQXKAXWRLHLDD-VOJQCDQYSA-N	Lipids and lipid-like molecules	Steroids and steroid derivatives	Steroidal glycosides	Level 1	61.2	95.8	2M-H	C30H48O9	-0.9115	1.05352	284933	467367	0.609656	-0.713933	Down	0.00304171	0.0179928	364173	364362	207910	238378	249841	368212	447058	494748	533149	493669
4.43_480.2350n	481.242	4.42508	pos	11-Oxo-Androsterone Glucuronide	50904	http://funmeta.oebiotech.com/network/50904	HMDB0010338	57950						53478031		CC12CC(=O)C3C(CCC4CC(CCC34C)OC3OC(C(O)C(O)C3O)C(O)=O)C1CCC2=O	QTXWOOLAHRQMGZ-UHFFFAOYSA-N	Lipids and lipid-like molecules	Steroids and steroid derivatives	Steroidal glycosides	Level 4	38	0	M+H-H2O, M+H	C25H36O9	-1.94882	1.03962	175159	88.9062	1970.16	10.9441	Up	0.00110647	0.00991739	199943	134422	119362	303101	118968	16.64	3.13194	5.34257	419.416	0.000338249
11.47_428.3731m/z	428.373	11.4749	pos	Stearoylcarnitine	47256	http://funmeta.oebiotech.com/network/47256	HMDB0000848	5811		84644				52922056	25597-09-5	CCCCCCCCCCCCCCCCCC(=O)O[C@H](CC(O)=O)C[N+](C)(C)C	FNPHNLNTJNMAEE-HSZRJFAPSA-O	Organic nitrogen compounds	Organonitrogen compounds	Quaternary ammonium salts	Level 3	47.9	45.4	M+H	C25H49NO4	-0.686433	1.03809	233188	53917.6	4.32489	2.11266	Up	0.0033324	0.0191238	137152	338314	181185	174401	334886	82364.1	50658.8	43697.9	48115.9	44751.2
4.00_295.1398m/z	295.14	4.00207	neg	Isopentyl Beta-D-Glucoside	58727	http://funmeta.oebiotech.com/network/58727	HMDB0034750	90176		168641				17978147		CC(C)CCOC1OC(CO)C(O)C(O)C1O	PPOCTRFLRHRTTR-UHFFFAOYSA-N	Lipids and lipid-like molecules	Fatty Acyls	Fatty acyl glycosides	Level 4	44.5	23.2	M+FA-H	C11H22O6	-0.0356257	1.02765	213574	0.000338249	6.31411e+08	29.234	Up	0.0258005	0.0738368	150301	61948.5	125911	509516	220194	0.000338249	0.000338249	0.000338249	0.000338249	0.000338249
1.24_269.1073m/z	269.107	1.24303	pos	3,3'-Dihydroxy-4,5-Dimethoxybibenzyl	255004	http://funmeta.oebiotech.com/network/255004	HMDB0302010									CC1=CC=CC(=C1)C1=NN=C(O1)C1=CC=CC2=CC=CC=C12	VLEVIOBDMUPMGI-UHFFFAOYSA-N	Benzenoids	Naphthalenes	Unclassified	Level 4	40.2	13.9	M+H-H2O	C19H14N2O	-0.0853878	1.01557	927.388	181361	0.00511349	-7.61148	Down	0.00940885	0.03747	2683.6	384.007	692.492	516.6	360.244	18843.3	105212	306970	205810	269970
14.66_643.5267m/z	643.527	14.6605	pos	Cer(t18:0/5-iso PGF2VI)	243271	http://funmeta.oebiotech.com/network/243271	HMDB0290171									CCCCCCCCCCCCCCC(O)C(O)[C@H](CO)NC(=O)C\C=C/C[C@@H]1[C@@H](O)C[C@@H](O)[C@@H]1\C=C\[C@H](O)CCCCC	DTPMDOWSHMODQP-WMASQSPWSA-N	Unclassified	Unclassified	Unclassified	Level 4	37.7	0	M+NH4	C36H67NO7	1.79284	1.01485	197558	44328.3	4.4567	2.15598	Up	5.07753e-05	0.00135816	214877	212995	237644	196351	125923	58130.7	49413.1	37552.9	33911.8	42633
3.73_297.0919m/z	297.092	3.72625	pos	N-(2-Cyclohexyloxy-4-Nitrophenyl)Methanesulfonamide	209712	http://funmeta.oebiotech.com/network/209712	HMDB0255773	63036		73458				4553	123653-11-2	CS(=O)(=O)NC1=C(OC2CCCCC2)C=C(C=C1)N(=O)=O	KTDZCOWXCWUPEO-UHFFFAOYSA-N	Benzenoids	Benzene and substituted derivatives	Nitrobenzenes	Level 4	37.2	0	M+H-H2O	C13H18N2O5S	4.77521	1.0111	176883	7930.22	22.305	4.47929	Up	0.00199746	0.0141362	142111	95447	129171	306832	210855	10973.3	7800.22	6459.75	7231.43	7186.44
10.15_606.3033m/z	606.303	10.1456	neg	PC(2:0/5-iso PGF2VI)	241946	http://funmeta.oebiotech.com/network/241946	HMDB0288846									CCCCC[C@@H](O)\C=C\[C@H]1[C@H](O)C[C@H](O)[C@H]1C\C=C/CC(=O)O[C@H](COC(C)=O)COP([O-])(=O)OCC[N+](C)(C)C	ITQQPOGXVGYIGN-SWXBXXFYSA-N	Unclassified	Unclassified	Unclassified	Level 4	39.1	5.08	M-H	C28H50NO11P	-2.53149	1.01025	68148.5	223258	0.305246	-1.71195	Down	0.000298761	0.00419376	100359	85166.4	44665.1	56942.2	53609.6	157758	186268	228675	256981	286606
12.08_1159.8307m/z	1159.83	12.0822	pos	Fucoxanthinol 3-(5z,8z,11z,14z,17z-Eicosapentaenoate) 3'-(9e-Hexadecenoate)	36659	http://funmeta.oebiotech.com/network/36659			LMPR01070325							[C@@]12(CC(=O)/C(/C)=C/C=C/C(/C)=C/C=C/C=C(\C)/C=C/C=C(\C)/C=[C@@]=C3[C@@](O)(C)C[C@@H](OC(=O)CCCCCCC/C=C/CCCCCC)CC3(C)C)O[C@]1(C)C[C@@H](OC(CCC/C=C\C/C=C\C/C=C\C/C=C\C/C=C\CC)=O)CC2(C)C	XHONLVDYAICKMI-NYYRLTKSSA-N	Unclassified	Unclassified	Unclassified	Level 4	36.7	0	M+Na	C76H112O7	0.595598	1.0067	104.736	143734	0.000728674	-10.4224	Down	6.40528e-07	8.36874e-05	0.000338249	523.676	0.000338249	0.000338249	0.000338249	114229	125846	150763	159654	168179
D: control group
DP: RT+anti-PD-1 group
M: RT+anti-PD-1+si-Hspb1 group

## Sheet: DP-vs-M
ID	m/z	Retention time (min)	Ion mode	Metabolites	cid	cidlink	HMDB	METLIN	Lipidmaps	ChEBI	KEGG	ID Annotation	Annotation	PubChem	CAS	smiles	InChIKey	Super Class	Class	Sub Class	level	Score	Fragmentation Score	Adducts	Formula	Mass Error (ppm)	VIP	Average(DP)	Average(M)	FoldChange	log2FoldChange	Regulation	p-value	q-value	DP1	DP2	DP3	DP4	DP5	M1	M2	M3	M4	M5
12.56_785.5914n	786.599	12.5648	pos	PC(18:1(16Z)/18:1(16Z))	18387	http://funmeta.oebiotech.com/network/18387		39598	LMGP01010857					24778911		[C@](COP(=O)([O-])OCC[N+](C)(C)C)([H])(OC(CCCCCCCCCCCCCC/C=C\C)=O)COC(CCCCCCCCCCCCCC/C=C\C)=O	IFUMJRUHZLNBFL-VZCZMAETSA-N	Lipids and lipid-like molecules	Glycerophospholipids	Glycerophosphocholines	Level 2	44.3	9.27	M+H, M+K, M+H-H2O	C44H84NO8P	-2.58078	35.3312	8.13854e+06	9.30471e+07	0.0874669	-3.51512	Down	2.67982e-07	0.000106593	2.61094e+06	3.48795e+06	3.57288e+06	3.89738e+06	2.71235e+07	8.43344e+07	9.99793e+07	9.51832e+07	9.15353e+07	9.42031e+07
4.30_370.2198n	393.209	4.30385	pos	Octaethylene Glycol	115446	http://funmeta.oebiotech.com/network/115446	HMDB0094680	332404		44794				78798		OCCOCCOCCOCCOCCOCCOCCOCCO	GLZWNFNQMJAZGY-UHFFFAOYSA-N	Organic oxygen compounds	Organooxygen compounds	Ethers	Level 3	53.6	70.7	M+H, M+NH4, M+Na	C16H34O9	-1.30578	23.0843	3.79868e+07	41541.4	914.434	9.83673	Up	3.28048e-05	0.00221261	2.18689e+07	3.49624e+07	4.12557e+07	4.81702e+07	4.36769e+07	34468.1	30300.8	30155.9	86635.2	26146.9
3.99_282.1676n	305.157	3.98912	pos	Hexaethylene Glycol	83346	http://funmeta.oebiotech.com/network/83346	HMDB0061822	332442		49793				17472	2615-15-8	OCCOCCOCCOCCOCCOCCO	IIRDTKBZINWQAW-UHFFFAOYSA-N	Organic oxygen compounds	Organooxygen compounds	Ethers	Level 1	62.7	92.8	M+H, M+NH4, M+Na	C12H26O7	-0.977725	15.3357	1.68374e+07	46235.8	364.164	8.50844	Up	4.3186e-05	0.00264497	9.66582e+06	1.51214e+07	1.83433e+07	2.1933e+07	1.91236e+07	59951.3	33061.2	46880.6	54382.5	36903.3
4.70_546.3249n	569.314	4.70047	pos	Phytyl 2-O-Methyl-Dimethylarsinoylribose	35861	http://funmeta.oebiotech.com/network/35861			LMPR0104010040							CC(CCCC(CCCC(CCC/C(/C)=C/CO[C@H]1[C@H](OC)[C@H](O)[C@@H](C[As](=O)(C)C)O1)C)C)C	DERBZIOJEXWVSK-HGEPQFIESA-N	Lipids and lipid-like molecules	Prenol lipids	Terpene glycosides	Level 4	41.4	13.8	M+H, M+Na, M+NH4	C28H55AsO5	-3.03783	15.0352	1.68647e+07	19088.7	883.491	9.78707	Up	0.000318761	0.00802097	6.89244e+06	1.57613e+07	1.75663e+07	2.30533e+07	2.10502e+07	15103.6	13608	14364.4	41467.1	10900.4
12.56_782.5670m/z	782.567	12.5648	pos	PC(16:0/20:3(6,8,11)-OH(5))	239094	http://funmeta.oebiotech.com/network/239094	HMDB0285993									[H][C@@](COC(=O)CCCCCCCCCCCCCCC)(COP([O-])(=O)OCC[N+](C)(C)C)OC(=O)CCCC(O)\C=C\C=C\C\C=C\CCCCCCCC	SJSGPLAFCCJWNV-ILIBXWIGSA-N	Unclassified	Unclassified	Unclassified	Level 3	53.9	85.7	M+H-H2O	C44H82NO9P	-3.0157	11.8308	4.43723e+07	5.74944e+07	0.771768	-0.373761	Down	0.0195663	0.092187	4.76897e+07	4.49614e+07	3.19375e+07	4.3298e+07	5.39748e+07	6.28663e+07	6.47391e+07	5.39747e+07	5.04947e+07	5.53971e+07
4.16_326.1939n	327.201	4.16423	pos	Heptaethylene Glycol	83356	http://funmeta.oebiotech.com/network/83356	HMDB0061835			44748				79718	5617-32-3	OCCOCCOCCOCCOCCOCCOCCO	XPJRQAIZZQMSCM-UHFFFAOYSA-N	Organic oxygen compounds	Organooxygen compounds	Ethers	Level 4	45.8	30.5	M+H, M+NH4, M+K	C14H30O8	-0.400965	10.2027	7.51938e+06	8512.6	883.325	9.7868	Up	8.28786e-05	0.0038567	4.05576e+06	6.68948e+06	7.92791e+06	1.00538e+07	8.86998e+06	9244.61	6436.02	6501.43	14629.5	5751.4
13.12_832.5820m/z	832.582	13.116	pos	PC(P-18:0/20:4(5Z,8Z,11Z,14Z)-OH(20))	242633	http://funmeta.oebiotech.com/network/242633	HMDB0289533									[H][C@@](CO\C=C\CCCCCCCCCCCCCCCC)(COP([O-])(=O)OCC[N+](C)(C)C)OC(=O)CCC\C=C/C\C=C/C\C=C/C\C=C/CCCCCO	TWTJYOOIRFHIJT-HMOTUEAHSA-N	Unclassified	Unclassified	Unclassified	Level 3	48.5	57.5	M+Na	C46H84NO8P	-0.815748	6.482	7.02813e+06	1.1398e+07	0.616612	-0.697565	Down	0.0412254	0.150746	3.50932e+06	3.20099e+06	5.98413e+06	1.05669e+07	1.18794e+07	1.10319e+07	1.10371e+07	1.17365e+07	1.17736e+07	1.14109e+07
11.31_876.5684m/z	876.568	11.3146	pos	PS(19:0/22:4(7Z,10Z,13Z,16Z))	21739	http://funmeta.oebiotech.com/network/21739		78142	LMGP03010478					52925588		C(O)(=O)[C@@]([H])(N)COP(OC[C@]([H])(OC(CCCCC/C=C\C/C=C\C/C=C\C/C=C\CCCCC)=O)COC(CCCCCCCCCCCCCCCCCC)=O)(=O)O	VQTWDUOUDJVBHP-MZVVFSQDSA-N	Lipids and lipid-like molecules	Glycerophospholipids	Glycerophosphoserines	Level 3	48.4	62	M+Na	C47H84NO10P	-4.77361	4.47777	148734	1.50518e+06	0.0988148	-3.33913	Down	2.41112e-08	2.60644e-05	68021.2	72095	114018	126106	363428	1.40859e+06	1.59242e+06	1.53029e+06	1.4611e+06	1.53347e+06
4.93_339.2018n	362.191	4.92757	pos	Bursin	204395	http://funmeta.oebiotech.com/network/204395	HMDB0249447							3336368		NCCCCC(N)C(=O)NC(CC1=CNC=N1)C(=O)NCC(N)=O	DIBAKBGYJUCGDL-UHFFFAOYSA-N	Organic acids and derivatives	Carboxylic acids and derivatives	Amino acids, peptides, and analogues	Level 4	38.5	2.64	M+H, M+Na, M+NH4	C14H25N7O3	-0.1404	4.33184	1.40286e+06	4268.73	328.636	8.36035	Up	0.000314265	0.00802097	575979	1.32906e+06	1.43149e+06	1.8989e+06	1.77887e+06	4239.06	3608.25	3551.7	6264.97	3679.68
8.63_273.2667n	274.274	8.629	pos	C16 Sphinganine	38928	http://funmeta.oebiotech.com/network/38928		41556	LMSP01040001	71050	C13915			656816		OC[C@]([H])(N)[C@]([H])(O)CCCCCCCCCCCCC	ZKLREJQHRKUJHD-JKSUJKDBSA-N	Organic nitrogen compounds	Organonitrogen compounds	Amines	Level 4	43.3	19.7	M+H, M+Na	C16H35NO2	-0.355298	4.32148	1.8322e+06	439968	4.16438	2.0581	Up	0.000660206	0.0115604	2.40851e+06	2.21614e+06	1.17984e+06	2.07742e+06	1.27906e+06	494039	586928	312602	294182	512089
10.38_501.2853n	502.293	10.3757	pos	PE(20:4(5Z,8Z,11Z,14Z)/0:0)	21170	http://funmeta.oebiotech.com/network/21170	HMDB0011517	46715	LMGP02050009	64395				42607465	652149-09-2	[C@](COP(=O)(O)OCCN)([H])(O)COC(CCC/C=C\C/C=C\C/C=C\C/C=C\CCCCC)=O	ROPRRXYVXLDXQO-XSQXPFHXSA-N	Lipids and lipid-like molecules	Glycerophospholipids	Glycerophosphoethanolamines	Level 1	66.4	71.9	M+H, M+Na	C25H44NO7P	-0.511777	4.29644	4.24225e+06	5.66905e+06	0.748318	-0.418277	Down	0.00156371	0.0185085	4.78226e+06	4.29464e+06	3.6675e+06	4.00126e+06	4.46559e+06	5.07489e+06	5.44765e+06	6.04961e+06	5.3978e+06	6.37529e+06
10.58_830.5925m/z	830.593	10.5803	neg	PE(17:0/22:2(13Z,16Z))	20248	http://funmeta.oebiotech.com/network/20248		76794	LMGP02010559					52924260		[C@](COP(=O)(O)OCCN)([H])(OC(CCCCCCCCCCC/C=C\C/C=C\CCCCC)=O)COC(CCCCCCCCCCCCCCCC)=O	QZLCFKDKEIAKLH-GZHHDXNOSA-N	Unclassified	Unclassified	Unclassified	Level 3	56.6	87.9	M+FA-H	C44H84NO8P	1.07384	4.2121	4.59669e+06	5.8629e+06	0.78403	-0.351019	Down	9.56009e-05	0.00416354	4.65289e+06	4.65627e+06	5.13007e+06	4.3021e+06	4.24213e+06	5.696e+06	5.72006e+06	6.05065e+06	5.80179e+06	6.04602e+06
4.30_409.1827m/z	409.183	4.30385	pos	Mespirenone	208593	http://funmeta.oebiotech.com/network/208593	HMDB0254483							13269064		CC(=O)SC1CC2=CC(=O)C=CC2(C)C2CCC3(C)C(C4CC4C33CCC(=O)O3)C12	CPHJTSJQUQZOLJ-UHFFFAOYSA-N	Lipids and lipid-like molecules	Steroids and steroid derivatives	Steroid lactones	Level 4	40.6	15.4	M+H-H2O	C25H30O4S	-1.16562	4.11349	1.19857e+06	4500.01	266.348	8.05717	Up	1.47937e-05	0.00134034	730521	1.12658e+06	1.33573e+06	1.45897e+06	1.34103e+06	5634.31	4358.13	4792.8	4493.69	3221.13
12.56_744.5533m/z	744.553	12.5648	pos	PE(18:0/18:2(9Z,12Z))	19944	http://funmeta.oebiotech.com/network/19944	HMDB0008994	40443	LMGP02010044	133599				9546749	7266-53-7	[C@](COP(=O)(O)OCCN)([H])(OC(CCCCCCC/C=C\C/C=C\CCCCC)=O)COC(CCCCCCCCCCCCCCCCC)=O	YDTWOEYVDRKKCR-KNERPIHHSA-N	Lipids and lipid-like molecules	Glycerophospholipids	Glycerophosphoethanolamines	Level 3	56	88.5	M+H	C41H78NO8P	-0.610743	3.95557	3.76954e+06	2.31592e+06	1.62767	0.702804	Up	0.0194844	0.0919284	5.35982e+06	3.91291e+06	3.61257e+06	3.05824e+06	2.90415e+06	3.01083e+06	2.76367e+06	2.07854e+06	1.86233e+06	1.86422e+06
14.87_795.6271m/z	795.627	14.8715	pos	Coenzyme Q9	37427	http://funmeta.oebiotech.com/network/37427	HMDB0006707	3695	LMPR02010004	18160	C01967			5280473	303-97-9	C1(OC)C(=O)C(C)=C(C/C=C(\C)/CC/C=C(\C)/CC/C=C(\C)/CC/C=C(\C)/CC/C=C(\C)/CC/C=C(\C)/CC/C=C(\C)/CC/C=C(\C)/CC/C=C(\C)/C)C(=O)C=1OC	UUGXJSBPSRROMU-WJNLUYJISA-N	Lipids and lipid-like molecules	Prenol lipids	Quinone and hydroquinone lipids	Level 3	54.7	81.8	M+H	C54H82O4	-1.88247	3.84581	39442.1	1.05753e+06	0.0372965	-4.74482	Down	6.39499e-07	0.000168519	9074.79	712.322	1489.6	1470.09	184464	940634	936702	992433	1.22193e+06	1.19594e+06
2.69_194.1160n	217.105	2.6911	pos	Tetraethylene Glycol	115460	http://funmeta.oebiotech.com/network/115460	HMDB0094708			44920				8200		OCCOCCOCCOCCO	UWHCKJMYHZGTIT-UHFFFAOYSA-N	Organic oxygen compounds	Organooxygen compounds	Ethers	Level 4	45.9	37.3	M+Na, M+K, M+H	C8H18O5	3.15676	3.63518	1.24632e+06	281151	4.43292	2.14826	Up	0.00014718	0.00510173	745022	1.14132e+06	1.38465e+06	1.57597e+06	1.38466e+06	273776	282838	257067	283958	308119
4.91_678.4037n	701.393	4.90972	pos	23r,Acetoxy-3beta,15alpha,24r,25-Tetrahydroxy-Cycloart-7-En-16-One-3-O-Beta-D-Xylopyranoside	44591	http://funmeta.oebiotech.com/network/44591			LMST01100018					54672377		C1C[C@H](O[C@H]2[C@H](O)[C@@H](O)[C@H](O)CO2)C(C)(C)[C@]2([H])CC=C3[C@]4(C)[C@@H](O)C(=O)[C@@]([C@H](C)C[C@@H](OC(=O)C)[C@@H](O)C(O)(C)C)([H])[C@@]4(C)CC[C@@]43C[C@]124	HMBXWIISEWSWQK-QMIZWMDOSA-N	Lipids and lipid-like molecules	Steroids and steroid derivatives	Cycloartanols and derivatives	Level 4	38.3	0	M+H, M+Na, M+NH4	C37H58O11	8.46466	3.53358	955621	744.782	1283.09	10.3254	Up	0.000730105	0.0121081	317880	879541	989694	1.34538e+06	1.24561e+06	846.472	637.388	489.773	1290.08	460.2
11.41_826.5613m/z	826.561	11.4128	neg	PC(16:0/20:4(5Z,8Z,11Z,14Z))	49589	http://funmeta.oebiotech.com/network/49589	HMDB0007982	39120		73003				10747814	35418-58-7	CCCCCCCCCCCCCCCC(=O)OC[C@]([H])(COP([O-])(=O)OCC[N+](C)(C)C)OC(=O)CCC\C=C/C\C=C/C\C=C/C\C=C/CCCCC	IIZPXYDJLKNOIY-JXPKJXOSSA-N	Lipids and lipid-like molecules	Glycerophospholipids	Glycerophosphocholines	Level 3	50.5	73	M+FA-H	C44H80NO8P	1.23048	3.46576	4.269e+06	5.32643e+06	0.801475	-0.319271	Down	0.0112476	0.0642781	4.58149e+06	4.77346e+06	3.54088e+06	3.83576e+06	4.61343e+06	5.91163e+06	5.70837e+06	5.05318e+06	4.76635e+06	5.19264e+06
13.10_818.5647m/z	818.565	13.0987	pos	PE(18:3(9Z,12Z,15Z)/22:1(13Z))	50066	http://funmeta.oebiotech.com/network/50066	HMDB0009172	60578			C00350	mmu00563,mmu00564,mmu04136,mmu04140,mmu05167	Glycosylphosphatidylinositol (GPI)-anchor biosynthesis|Glycerophospholipid metabolism|Autophagy - other|Autophagy - animal|Kaposi sarcoma-associated herpesvirus infection	53479688		[H][C@@](COC(=O)CCCCCCC\C=C/C\C=C/C\C=C/CC)(COP(O)(=O)OCCN)OC(=O)CCCCCCCCCCC\C=C/CCCCCCCC	DSZLDVIMYQKWGY-JOIVCNAYSA-N	Lipids and lipid-like molecules	Glycerophospholipids	Glycerophosphoethanolamines	Level 4	38.9	28.1	M+Na	C45H82NO8P	-2.88672	3.39527	1.82317e+06	2.81871e+06	0.646808	-0.62859	Down	0.00862347	0.054664	1.04138e+06	1.43343e+06	1.87647e+06	2.19e+06	2.57455e+06	2.92346e+06	3.15837e+06	2.69541e+06	2.62796e+06	2.68835e+06
10.14_493.3168n	494.324	10.1448	pos	LysoPC(0:0/16:1)	551150	http://funmeta.oebiotech.com/network/551150								312531180		CCCCCC\C=C/CCCCCCCC(=O)OCC(O)COP([O-])(=O)OCC[N+](C)(C)C	LFUDDCMNKWEORN-KHPPLWFENA-N	Unclassified	Unclassified	Unclassified	Level 1	64	89.6	M+H, M+Na, M+K	C24H48NO7P	-0.171871	3.35709	3.07583e+06	4.22295e+06	0.728361	-0.457274	Down	0.0404083	0.148804	3.51779e+06	3.46566e+06	3.29979e+06	2.47977e+06	2.61616e+06	2.79336e+06	3.97846e+06	4.3071e+06	4.82699e+06	5.20884e+06
3.71_238.1415n	239.149	3.70945	pos	Pentaethylene Glycol	210130	http://funmeta.oebiotech.com/network/210130	HMDB0256256			39631						OCCOCCOCCOCCOCCO	JLFNLZLINWHATN-UHFFFAOYSA-N	Organic oxygen compounds	Organooxygen compounds	Ethers	Level 2	52	13.7	M+H, M+K, M+NH4	C10H22O6	-0.41261	3.34587	826443	11588.2	71.3174	6.15618	Up	0.000121088	0.00462175	425261	719267	904690	1.09455e+06	988444	13761.9	10479.8	9883.66	11325.4	12490.4
4.43_453.2086m/z	453.209	4.42508	pos	Lactose-Lysine	208185	http://funmeta.oebiotech.com/network/208185	HMDB0253951							3082392		NC(CCCCNCC(=O)C(O)C(OC1OC(CO)C(O)C(O)C1O)C(O)CO)C(O)=O	XVJNMIGVIYENHK-UHFFFAOYSA-N	Lipids and lipid-like molecules	Saccharolipids	Unclassified	Level 4	38.9	0	M+H-H2O	C18H34N2O12	1.56642	3.27946	781879	405.188	1929.67	10.9141	Up	7.71616e-05	0.00385467	364641	819703	893338	916510	915202	346.066	327.278	170.28	1086.59	95.7319
12.51_264.2450n	282.279	12.5112	pos	(±)-(Z)-2-(5-Tetradecenyl)Cyclobutanone	61081	http://funmeta.oebiotech.com/network/61081	HMDB0037543	92402		172506				10825540	173074-85-6	CCCCCCCC\C=C/CCCCC1CCC1=O	ITFDRFJPWYWSMZ-KTKRTIGZSA-N	Organic oxygen compounds	Organooxygen compounds	Carbonyl compounds	Level 1	61	80.4	M+H, M+NH4, M+H-H2O	C18H32O	-1.36752	3.2784	3.10815e+06	2.03256e+06	1.52918	0.612758	Up	0.0276189	0.116838	2.77249e+06	2.59579e+06	4.04203e+06	3.40033e+06	2.73011e+06	2.23719e+06	1.14286e+06	2.32497e+06	1.6236e+06	2.83417e+06
1.36_132.1020m/z	132.102	1.36413	pos	2s-Amino-3s-Methylpentanoic Acid	2489	http://funmeta.oebiotech.com/network/2489	HMDB0000172	23	LMFA01100047	17191	C00407	mmu00280,mmu00290,mmu00970,mmu02010,mmu04974,mmu04978,mmu05230	Valine, leucine and isoleucine degradation|Valine, leucine and isoleucine biosynthesis|Aminoacyl-tRNA biosynthesis|ABC transporters|Protein digestion and absorption|Mineral absorption|Central carbon metabolism in cancer	6306	73-32-5	C([C@@H](N)[C@@H](C)CC)(=O)O	AGPKZVBTJJNPAG-WHFBIAKZSA-N	Organic acids and derivatives	Carboxylic acids and derivatives	Amino acids, peptides, and analogues	Level 1	61.7	67.4	M+H	C6H13NO2	1.09525	3.11611	1.50568e+06	2.31029e+06	0.651728	-0.617657	Down	0.00499456	0.0377874	2.05717e+06	1.35946e+06	1.41148e+06	1.1363e+06	1.564e+06	2.29885e+06	2.82507e+06	2.33802e+06	2.04243e+06	2.04707e+06
13.35_1173.8466m/z	1173.85	13.3454	pos	Mactraxanthin 3-Linolenate 3'-Palmitate	36711	http://funmeta.oebiotech.com/network/36711			LMPR01070378							[C@]1(O)(/C=C/C(/C)=C/C=C/C(/C)=C/C=C/C=C(/C=C/C=C(/C=C/[C@]2(O)[C@@](O)(C)C[C@@H](OC(=O)CCCCCCCCCCCCCCC)C[C@]2(C)C)\C)\C)[C@@](O)(C)C[C@@H](OC(CCCCCCC/C=C\C/C=C\C/C=C\CC)=O)C[C@@]1(C)C	PMLUKTBNVOFDDD-OITHXFONSA-N	Lipids and lipid-like molecules	Prenol lipids	Tetraterpenoids	Level 4	36	0	M+K	C74H118O8	0.683777	3.0543	138222	785044	0.17607	-2.50578	Down	5.00677e-06	0.000762555	62325.9	63693.7	69598.9	142079	353415	703708	841021	802436	800375	777677
10.92_320.2351n	319.228	10.9245	neg	15-Hydroxy-5,8,11,13-Eicosatetraenoic Acid	200151	http://funmeta.oebiotech.com/network/200151	HMDB0244669	45651						1436	83603-31-0	CCCCCC(O)C=CC=CCC=CCC=CCCCC(O)=O	JSFATNQSLKRBCI-UHFFFAOYSA-N	Lipids and lipid-like molecules	Fatty Acyls	Eicosanoids	Level 1	73.7	95.6	M-H, 2M-H, M-H2O-H	C20H32O3	-0.261401	3.02356	1.19703e+06	387411	3.08981	1.62752	Up	0.00847882	0.0541401	1.31662e+06	1.89963e+06	1.19758e+06	602813	968487	130039	309148	492419	686178	319273
12.28_1197.8469m/z	1197.85	12.2782	pos	Mactraxanthin 3-(5z,8z,11z,14z,17z-Eicosapentaenoate) 3'-Palmitate	36713	http://funmeta.oebiotech.com/network/36713			LMPR01070380							[C@]1(O)(/C=C/C(/C)=C/C=C/C(/C)=C/C=C/C=C(/C=C/C=C(/C=C/[C@]2(O)[C@@](O)(C)C[C@@H](OC(=O)CCCCCCCCCCCCCCC)C[C@]2(C)C)\C)\C)[C@@](O)(C)C[C@@H](OC(CCC/C=C\C/C=C\C/C=C\C/C=C\C/C=C\CC)=O)C[C@@]1(C)C	OHGQYBRYHYLZSD-GSQNOOMRSA-N	Lipids and lipid-like molecules	Prenol lipids	Tetraterpenoids	Level 4	37.6	0	M+K	C76H118O8	0.914724	2.97869	321096	976430	0.328847	-1.60451	Down	0.000310429	0.00798883	90083.4	164954	252236	413048	685159	987436	1.06296e+06	957561	913162	961029
10.92_302.2241n	303.231	10.9218	pos	5(S)-Hete Lactone	267537	http://funmeta.oebiotech.com/network/267537		45647						60060292	127708-42-3	CCCCCC=CCC=CCC=CC=CC1CCCC(=O)O1	QZMAEYDIHWEEAF-JGKLHWIESA-N	Organoheterocyclic compounds	Lactones	Delta valerolactones	Level 2	52.5	36.7	M+H-H2O, M+H	C20H30O2	-1.45636	2.87509	1.08256e+06	355678	3.04365	1.6058	Up	0.00780398	0.0513762	1.24329e+06	1.68622e+06	1.07048e+06	551613	861190	116615	322134	454386	595333	289921
1.12_164.0475n	182.081	1.12303	pos	2-Hydroxycinnamic Acid	47967	http://funmeta.oebiotech.com/network/47967	HMDB0002641	306		18125	C01772	mmu00360	Phenylalanine metabolism	637540	614-60-8	OC(=O)\C=C\C1=C(O)C=CC=C1	PMOWTIHVNWZYFI-AATRIKPKSA-N	Phenylpropanoids and polyketides	Cinnamic acids and derivatives	Hydroxycinnamic acids and derivatives	Level 3	53.5	69	M+H, M+NH4, M+H-H2O	C9H8O3	0.824966	2.77199	1.17353e+06	1.80599e+06	0.649797	-0.621939	Down	0.00333955	0.0293138	1.30719e+06	1.27162e+06	1.14138e+06	1.07397e+06	1.07347e+06	1.83454e+06	2.26918e+06	1.80245e+06	1.77177e+06	1.35202e+06
10.35_525.2857n	524.278	10.3451	neg	PE(0:0/22:6(4Z,7Z,10Z,13Z,16Z,19Z))	21221	http://funmeta.oebiotech.com/network/21221	HMDB0011496	62284	LMGP02050060	72749				53480945		C(OP(OCCN)(O)=O)[C@]([H])(OC(=O)CC/C=C\C/C=C\C/C=C\C/C=C\C/C=C\C/C=C\CC)CO	TWBVHOYVCUOMJY-PAUXXPOVSA-N	Lipids and lipid-like molecules	Glycerophospholipids	Glycerophosphoethanolamines	Level 1	75.6	90.7	M-H, 2M-H	C27H44NO7P	0.379322	2.73667	2.27164e+06	2.90817e+06	0.781121	-0.356382	Down	0.0100987	0.0600793	2.38697e+06	2.44343e+06	2.0612e+06	2.1417e+06	2.32489e+06	2.81297e+06	2.41599e+06	3.31865e+06	2.69634e+06	3.29692e+06
0.75_162.1124m/z	162.112	0.752883	pos	L-Carnitine	266280	http://funmeta.oebiotech.com/network/266280		34532			C15025			10917	6645-46-1	C[N+](C)(C)CC(CC(=O)[O-])O	PHIQHXFUZVPYII-ZCFIWIBFSA-N	Organic nitrogen compounds	Organonitrogen compounds	Quaternary ammonium salts	Level 3	56.8	92.4	M+H	C7H15NO3	-0.243911	2.60401	2.7305e+06	3.23413e+06	0.844275	-0.244216	Down	0.000265566	0.00721703	2.58778e+06	2.53387e+06	2.75985e+06	2.93158e+06	2.8394e+06	3.2589e+06	3.28714e+06	3.30854e+06	3.16702e+06	3.14906e+06
4.24_809.2567m/z	809.257	4.23955	neg	Maltopentaose	51947	http://funmeta.oebiotech.com/network/51947	HMDB0012254			61952				13489094	34620-76-3	OC[C@H]1O[C@H](O[C@H]2[C@H](O)[C@@H](O)[C@@H](O[C@H]3[C@H](O)[C@@H](O)[C@@H](O[C@H]4[C@H](O)[C@@H](O)[C@@H](O[C@H]5[C@H](O)[C@@H](O)[C@@H](O)O[C@@H]5CO)O[C@@H]4CO)O[C@@H]3CO)O[C@@H]2CO)[C@H](O)[C@@H](O)[C@@H]1O	FTNIPWXXIGNQQF-DWTFCAFKSA-N	Organic oxygen compounds	Organooxygen compounds	Carbohydrates and carbohydrate conjugates	Level 4	39.9	8.72	M-H2O-H	C30H52O26	-0.212569	2.58782	944457	410633	2.3	1.20164	Up	0.00324043	0.0290549	977745	982025	669268	1.33197e+06	761277	508636	241037	555609	310641	437242
11.64_1046.7263n	1047.73	11.6355	pos	GM4(d18:1/20:0)	42036	http://funmeta.oebiotech.com/network/42036			LMSP0601AA03					44261966		[C@](CO[C@@H]1O[C@H](CO)[C@H](O)[C@H](O[C@]2(O[C@@]([H])([C@H](O)[C@H](O)CO)[C@H](NC(=O)C)[C@@H](O)C2)C(O)=O)[C@H]1O)([H])(NC(CCCCCCCCCCCCCCCCCCC)=O)[C@]([H])(O)/C=C/CCCCCCCCCCCCC	ZHNKBYJDADPECR-CJIBULCKSA-N	Lipids and lipid-like molecules	Sphingolipids	Glycosphingolipids	Level 4	38.3	0.0241	M+H, M+Na	C55H102N2O16	3.18125	2.54825	2.73752e+06	2.0997e+06	1.30377	0.382688	Up	0.0319864	0.1298	3.08291e+06	2.43528e+06	2.07611e+06	2.66737e+06	3.42593e+06	2.05184e+06	2.00849e+06	2.00354e+06	2.35161e+06	2.08302e+06
13.26_821.0822m/z	821.082	13.2572	pos	M7g(5')Pppam	257223	http://funmeta.oebiotech.com/network/257223	HMDB0304410									COC1C(O)C(COP([O-])(=O)OP([O-])(=O)OP([O-])(=O)OCC2OC(C(O)C2O)N2C=[N+](C)C3=C2N=C(N)NC3=O)OC1N1C=NC2=C1N=CN=C2N	UFVBPMPLSKDIFV-UHFFFAOYSA-L	Nucleosides, nucleotides, and analogues	(5'->5')-dinucleotides	Unclassified	Level 4	37	0	M+Na	C22H29N10O17P3-2	0.599252	2.51686	74494.1	521092	0.142958	-2.80634	Down	2.63369e-05	0.0019438	0.000338249	4177.21	22208.5	78060	268025	485450	566548	522936	522572	507953
4.86_306.1977n	329.187	4.85728	pos	(E)-4-(2-(5,6,7,8-Tetrahydro-8,8-Dimethyl-2-Naphthalenyl)-1-Propenyl)Benzenemethanol	211887	http://funmeta.oebiotech.com/network/211887	HMDB0258347									CC(=CC1=CC=C(CO)C=C1)C1=CC2=C(CCCC2(C)C)C=C1	DYYLLTMYNNLNMB-UHFFFAOYSA-N	Unclassified	Unclassified	Unclassified	Level 4	36.6	1.43	M+Na, M+K	C22H26O	-2.12698	2.51621	475267	1137.88	417.675	8.70624	Up	0.000375286	0.00895491	190741	445916	479237	649466	610972	1176.45	1066.51	1188.95	1459.71	797.802
0.75_118.0865m/z	118.086	0.752883	pos	Allyl Acetic Acid	517	http://funmeta.oebiotech.com/network/517	HMDB0031602	34698	LMFA01030007	35936				61138	591-80-0	C=CCCC(=O)O	HVAMZGADVCBITI-UHFFFAOYSA-N	Lipids and lipid-like molecules	Fatty Acyls	Fatty acids and conjugates	Level 1	56	77.8	M+NH4	C5H8O2	2.42107	2.4934	1.10646e+06	1.5769e+06	0.701667	-0.511141	Down	0.000431845	0.00965354	1.28717e+06	1.11684e+06	1.10189e+06	959985	1.0664e+06	1.59097e+06	1.72803e+06	1.55877e+06	1.65188e+06	1.35483e+06
10.38_500.2786m/z	500.279	10.3812	neg	PE(0:0/20:4(5Z,8Z,11Z,14Z))	21212	http://funmeta.oebiotech.com/network/21212	HMDB0011487	62275	LMGP02050051	72741				53480936		C(OP(OCCN)(O)=O)[C@]([H])(OC(=O)CCC/C=C\C/C=C\C/C=C\C/C=C\CCCCC)CO	YWOCITMXHHTBAW-XSQXPFHXSA-N	Lipids and lipid-like molecules	Glycerophospholipids	Glycerophosphoethanolamines	Level 1	72.2	96.9	M-H	C25H44NO7P	0.618607	2.45635	1.6847e+06	2.19098e+06	0.768926	-0.379084	Down	0.00686285	0.0469077	1.84706e+06	1.72584e+06	1.46749e+06	1.61437e+06	1.76875e+06	2.00344e+06	1.85846e+06	2.39557e+06	2.16386e+06	2.53358e+06
4.79_284.1845n	307.174	4.78903	pos	Melanostatin	48596	http://funmeta.oebiotech.com/network/48596	HMDB0005764	58299		259663				92910	9083-38-9	CC(C)C[C@H](NC(=O)[C@@H]1CCCN1)C(=O)NCC(N)=O	NOOJLZTTWSNHOX-UWVGGRQHSA-N	Organic acids and derivatives	Carboxylic acids and derivatives	Amino acids, peptides, and analogues	Level 4	39.4	8.02	M+Na, M+K	C13H24N4O3	-1.13176	2.42769	438707	1521.35	288.367	8.17176	Up	0.000256202	0.0070187	184852	414934	459377	584896	549474	1673.57	1364.53	1328.69	2057.83	1182.12
13.29_821.5866m/z	821.587	13.2929	pos	PI(O-18:0/17:0)	24705	http://funmeta.oebiotech.com/network/24705			LMGP06020025					52928439		[C@]([H])(OC(CCCCCCCCCCCCCCCC)=O)(COP(=O)(O)O[C@H]1[C@H](O)[C@@H](O)[C@H](O)[C@@H](O)[C@H]1O)COCCCCCCCCCCCCCCCCCC	HSGZSUBIZSPVHZ-FRYBKQPRSA-N	Lipids and lipid-like molecules	Glycerophospholipids	Glycerophosphoinositols	Level 4	36.1	0	M+H-H2O	C44H87O12P	-4.28242	2.39706	238558	662613	0.360027	-1.47382	Down	0.000239838	0.00686161	134519	153309	219451	271967	413546	550989	648166	590097	719628	804186
4.34_429.1703m/z	429.17	4.33868	pos	N-(4-((5-(3-(2-Aminoethyl)-1h-Indol-5-Yl)-1,2,4-Oxadiazol-3-Yl)Methyl)Phenyl)Methanesulfonamide	213437	http://funmeta.oebiotech.com/network/213437	HMDB0260308	423630						132059		CS(=O)(=O)NC1=CC=C(CC2=NOC(=N2)C2=CC3=C(NC=C3CCN)C=C2)C=C1	HKXMQLISPYELRD-UHFFFAOYSA-N	Organoheterocyclic compounds	Indoles and derivatives	Tryptamines and derivatives	Level 4	38	1.26	M+NH4	C20H21N5O3S	-0.133155	2.31881	382071	60.159	6351.02	12.6328	Up	5.12284e-05	0.00283976	254340	328013	359229	543467	425309	98.1612	83.7005	74.1735	18.916	25.844
4.61_593.2750m/z	593.275	4.6138	pos	Ganoderic Acid F	59797	http://funmeta.oebiotech.com/network/59797	HMDB0035988							74028538	98665-15-7	CC(CC(=O)CC(C)C(O)=O)C1CC(=O)C2(C)C3=C(C(=O)C(OC(C)=O)C12C)C1(C)CCC(=O)C(C)(C)C1CC3=O	BWCNWXLKMWWVBT-UHFFFAOYSA-N	Lipids and lipid-like molecules	Prenol lipids	Triterpenoids	Level 2	40.9	0	M+Na	C32H42O9	5.0148	2.31259	387280	174.763	2216.03	11.1138	Up	7.96272e-05	0.0038567	189532	377298	431392	490064	448116	110.786	0.000338249	67.6105	695.419	0.000338249
4.53_549.2489m/z	549.249	4.52842	pos	2-O-(Beta-D-Galactopyranosyl-(1->6)-Beta-D-Galactopyranosyl) 2s-Hydroxyundecanoic Acid	10222	http://funmeta.oebiotech.com/network/10222			LMFA13010047					56936281		CCCCCCCCC[C@H](O[C@H]1[C@H](O)[C@@H](O)[C@@H](O)[C@@H](CO[C@H]2[C@H](O)[C@@H](O)[C@@H](O)[C@@H](CO)O2)O1)C(=O)O	LMSCLROPNINDDT-NBEBUOOJSA-N	Lipids and lipid-like molecules	Fatty Acyls	Fatty acyl glycosides	Level 1	65.8	98.9	M+Na	C23H42O13	-5.47584	2.26066	361139	163.373	2210.52	11.1102	Up	1.75202e-05	0.0014879	212580	359912	402612	447148	383443	114.22	0.000338249	0.000338249	702.644	0.000338249
13.12_948.4997m/z	948.5	13.116	pos	PGP(18:2(9Z,11Z)/22:6(5Z,8E,10Z,13Z,15E,19Z)-2OH(7S, 17S))	225981	http://funmeta.oebiotech.com/network/225981	HMDB0272879									[H][C@](O)(COP(O)(O)=O)COP(O)(=O)OC[C@@]([H])(COC(=O)CCCCCCC\C=C/C=C\CCCCCC)OC(=O)CCC\C=C/[C@@H](O)\C=C\C=C/C\C=C/C=C/[C@@H](O)C\C=C/CC	IOSKNDBJEKXQCG-URGQJHMMSA-N	Unclassified	Unclassified	Unclassified	Level 4	38.9	0	M+NH4	C46H76O15P2	-0.0236292	2.12804	18496.1	327192	0.0565299	-4.14484	Down	2.82406e-07	0.000106593	5334.58	5710.97	5693.39	2825.89	72915.9	296010	328773	307782	323784	379612
2.10_148.0525n	166.086	2.10482	pos	Trans-Cinnamic Acid	47304	http://funmeta.oebiotech.com/network/47304	HMDB0000930	310		35697	C10438			444539	140-10-3	OC(=O)\C=C\C1=CC=CC=C1	WBYWAXJHAXSJNI-VOTSOKGWSA-N	Phenylpropanoids and polyketides	Cinnamic acids and derivatives	Cinnamic acids	Level 2	42.8	13.4	M+H-H2O, M+NH4, M+H	C9H8O2	0.406291	2.08522	1.55514e+06	1.90978e+06	0.8143	-0.296368	Down	0.00324163	0.0290549	1.71514e+06	1.61625e+06	1.52259e+06	1.50513e+06	1.41657e+06	1.87659e+06	2.15407e+06	1.95125e+06	1.78992e+06	1.77707e+06
1.06_132.0246n	150.058	1.05823	pos	Thtc	277133	http://funmeta.oebiotech.com/network/277133		68817			C11074			443066		C1CC(SC1)C(=O)O	MZOYMQRKTJRHGJ-UHFFFAOYSA-N	Organoheterocyclic compounds	Thiolanes	Unclassified	Level 1	59.1	91.3	M+H, M+NH4	C5H8O2S	0.519221	2.08459	667186	1.00833e+06	0.661675	-0.595806	Down	0.00142036	0.0174817	713860	793833	732369	635536	460331	1.07711e+06	1.11253e+06	1.03175e+06	931292	888968
12.40_816.5508m/z	816.551	12.4035	pos	PE(18:0/22:5(7Z,10Z,13Z,16Z,19Z))	49990	http://funmeta.oebiotech.com/network/49990	HMDB0009011	60431			C00350	mmu00563,mmu00564,mmu04136,mmu04140,mmu05167	Glycosylphosphatidylinositol (GPI)-anchor biosynthesis|Glycerophospholipid metabolism|Autophagy - other|Autophagy - animal|Kaposi sarcoma-associated herpesvirus infection	53479612		[H][C@@](COC(=O)CCCCCCCCCCCCCCCCC)(COP(O)(=O)OCCN)OC(=O)CCCCC\C=C/C\C=C/C\C=C/C\C=C/C\C=C/CC	KYERVKWKQQBRQB-LKDUQXRXSA-N	Lipids and lipid-like molecules	Glycerophospholipids	Glycerophosphoethanolamines	Level 4	39.6	40.3	M+Na	C45H80NO8P	-0.727701	2.05005	854959	530611	1.61127	0.688199	Up	0.00143201	0.0175274	1.06463e+06	893678	786676	821319	708490	602651	537153	446342	470552	596359
4.56_517.2230m/z	517.223	4.56217	pos	Ustiloxin D	64164	http://funmeta.oebiotech.com/network/64164	HMDB0041054			458649				72773471	158243-18-6	CCC1(C)OC2=CC(=CC=C2O)C(O)C(NC)C(=O)NC(C(C)C)C(=O)NC1C(=O)NCC(O)=O	GDXLZSYACWZHOC-UHFFFAOYSA-N	Organic acids and derivatives	Carboxylic acids and derivatives	Amino acids, peptides, and analogues	Level 2	43.3	12.4	M+Na	C23H34N4O8	-7.86536	2.04827	308383	18.3987	16761.1	14.0328	Up	0.000219846	0.00667544	157482	253410	316943	436901	377178	36.7215	43.4173	0.000338249	4.08065	7.77381
10.48_330.3361m/z	330.336	10.4815	pos	N,N-Dimethyl-Safingol	38998	http://funmeta.oebiotech.com/network/38998		53956	LMSP01080056	137846				42608375		OC[C@]([H])(N(C)C)[C@@]([H])(O)CCCCCCCCCCCCCCC	BYBHBTCYJMUUDZ-PMACEKPBSA-N	Organic nitrogen compounds	Organonitrogen compounds	Amines	Level 2	45.4	0	M+H	C20H43NO2	-1.70862	1.96583	443781	156113	2.8427	1.50726	Up	0.00051092	0.0102054	604097	425188	385784	441574	362266	147264	194264	82490.6	111935	244610
4.33_383.1924m/z	383.192	4.33112	neg	(5s,6r)-Methyl 5,6,7-Trihydroxyheptanoate	202629	http://funmeta.oebiotech.com/network/202629	HMDB0247393							12898083		COC(=O)CCCC(O)C(O)CO	RNMFWAFZUNVQOR-UHFFFAOYSA-N	Lipids and lipid-like molecules	Fatty Acyls	Fatty alcohols	Level 4	40	0	2M-H	C8H16O5	0.250451	1.95485	293582	0.000338249	8.67948e+08	29.693	Up	0.00105741	0.0147821	118862	225972	295862	464268	362947	0.000338249	0.000338249	0.000338249	0.000338249	0.000338249
4.43_505.2227m/z	505.223	4.42508	pos	Hydroxyhomo Sildenafil	207633	http://funmeta.oebiotech.com/network/207633	HMDB0253271	425504						4742795		CCCC1=NN(C)C2=C1N=C(NC2=O)C1=C(OCC)C=CC(=C1)S(=O)(=O)N1CCN(CCO)CC1	NEYKRKVLEWKOBI-UHFFFAOYSA-N	Unclassified	Unclassified	Unclassified	Level 4	43.5	30.3	M+H	C23H32N6O5S	-0.187093	1.93192	262621	94.2913	2785.21	11.4436	Up	1.21582e-05	0.00125436	162072	252749	296143	322207	279935	0.000338249	0.000338249	0.000338249	471.455	0.000338249
0.68_239.1618m/z	239.162	0.678433	pos	P-Hydroxyphenylethylbiguanide	212860	http://funmeta.oebiotech.com/network/212860	HMDB0259540							10013772		NC(N)=NC(N)=NCCC1=CC=C(O)C=C1	PQASMWYEXAKHKQ-UHFFFAOYSA-N	Unclassified	Unclassified	Unclassified	Level 4	40.1	3.73	M+NH4	C10H15N5O	1.27611	1.88019	1.83211e+06	1.5677e+06	1.16866	0.224853	Up	0.000747216	0.0122623	1.94174e+06	1.86397e+06	1.82987e+06	1.75048e+06	1.77447e+06	1.60177e+06	1.57181e+06	1.43386e+06	1.65727e+06	1.5738e+06
12.15_896.5360m/z	896.536	12.1537	pos	Hebevinoside Viii	58593	http://funmeta.oebiotech.com/network/58593	HMDB0034598							73818331	101365-10-0	CC(CCC=C(C)C)C1C(CC2(C)C3C(O)C=C4C(CCC(OC5OCC(OC(C)=O)C(O)C5O)C4(C)C)C3(C)CCC12C)OC1OC(COC(C)=O)C(OC(C)=O)C(O)C1O	CASUNJDNTPMYBY-UHFFFAOYSA-N	Lipids and lipid-like molecules	Steroids and steroid derivatives	Steroidal glycosides	Level 4	38	0.029	M+NH4	C47H74O15	-0.677854	1.79452	1.05265e+06	781662	1.34668	0.429404	Up	0.00807121	0.0525247	1.18762e+06	903470	1.00257e+06	1.16631e+06	1.00326e+06	926391	805946	653658	654518	867799
4.89_648.3567n	671.346	4.89192	pos	Proctolin	210589	http://funmeta.oebiotech.com/network/210589	HMDB0256789							14213881		CC(C)CC(NC(=O)C(CC1=CC=C(O)C=C1)NC(=O)C(N)CCCN=C(N)N)C(=O)N1CCCC1C(=O)NC(C(C)O)C(O)=O	KKUPPLMEDQDAJX-UHFFFAOYSA-N	Organic acids and derivatives	Carboxylic acids and derivatives	Amino acids, peptides, and analogues	Level 3	44.4	67.3	M+NH4, M+Na, M+H	C30H48N8O8	-4.33826	1.75481	244542	76.1705	3210.46	11.6486	Up	0.00200895	0.0214543	73577	191427	238819	376850	342037	0.000338249	0.000338249	380.851	0.000338249	0.000338249
4.20_385.1441m/z	385.144	4.19857	pos	(E)-N-(2-Amino-4-Fluorophenyl)-3-(1-Cinnamyl-1h-Pyrazol-4-Yl)Acrylamide	210925	http://funmeta.oebiotech.com/network/210925	HMDB0257192			131163				68294530		NC1=C(NC(=O)C=CC2=CN(CC=CC3=CC=CC=C3)N=C2)C=CC(F)=C1	BLVQHYHDYFTPDV-UHFFFAOYSA-N	Benzenoids	Benzene and substituted derivatives	Anilides	Level 4	41.8	20.4	M+Na	C21H19FN4O	1.6878	1.74859	213923	430.164	497.307	8.95799	Up	1.12818e-05	0.00125436	152948	185694	214537	284678	231760	412.575	536.343	233.495	494.127	474.281
4.18_339.1660m/z	339.166	4.18497	neg	Tiadenol	212486	http://funmeta.oebiotech.com/network/212486	HMDB0259066									OCCSCCCCCCCCCCSCCO	WRCITXQNXAIKLR-UHFFFAOYSA-N	Organosulfur compounds	Thioethers	Dialkylthioethers	Level 4	37.6	1.2	M+FA-H	C14H30O2S2	-3.15309	1.7449	231907	0.000338249	6.8561e+08	29.3528	Up	0.000856054	0.0129822	98168.6	181160	240071	365963	274171	0.000338249	0.000338249	0.000338249	0.000338249	0.000338249
13.06_908.5055m/z	908.506	13.063	pos	PGP(16:0/22:6(5Z,7Z,10Z,13Z,16Z,19Z)-OH(4))	225470	http://funmeta.oebiotech.com/network/225470	HMDB0272368									[H][C@](O)(COP(O)(O)=O)COP(O)(=O)OC[C@@]([H])(COC(=O)CCCCCCCCCCCCCCC)OC(=O)CCC(O)\C=C/C=C\C\C=C/C\C=C/C\C=C/C\C=C/CC	VAPVKXNLDSBNMC-ZLNZGKCGSA-N	Unclassified	Unclassified	Unclassified	Level 4	37	0	M+NH4	C44H76O14P2	0.751279	1.70907	25465.2	226460	0.112449	-3.15266	Down	2.84338e-06	0.000498451	5711.13	11253.9	10434.7	7249.64	92676.6	212365	234346	222126	227210	236252
4.70_637.3010m/z	637.301	4.70047	pos	Harderoporphyrinogen	47835	http://funmeta.oebiotech.com/network/47835	HMDB0002160	6518						193825	42607-18-1	CC1=C2CC3N=C(CC4N=C(CC5=NC(CC(N2)=C1CCC(O)=O)C(CCC(O)=O)=C5C)C(C)=C4C=C)C(C)=C3CCC(O)=O	QTGZHJUSEYHULR-UHFFFAOYSA-N	Organoheterocyclic compounds	Tetrapyrroles and derivatives	Porphyrins	Level 3	52.4	77.1	M+Na	C35H42N4O6	2.16155	1.65793	203287	8.79715	23108.2	14.4961	Up	0.000240979	0.00686161	85335.4	194970	217848	276502	241778	0.000338249	0.000338249	0.000338249	40.3998	3.58487
4.82_325.1543m/z	325.154	4.82232	pos	Oxyphenbutazone	209921	http://funmeta.oebiotech.com/network/209921	HMDB0256021	1840		76258	C19494			4641	129-20-4	CCCCC1C(=O)N(N(C1=O)C1=CC=C(O)C=C1)C1=CC=CC=C1	HFHZKZSRXITVMK-UHFFFAOYSA-N	Benzenoids	Phenols	1-hydroxy-2-unsubstituted benzenoids	Level 4	39.3	1.83	M+H	C19H20N2O3	-1.12786	1.60767	194382	338.758	573.808	9.16442	Up	0.000464302	0.009736	90277	158098	187068	278599	257869	334.949	278.326	278.96	577.433	224.123
1.57_150.0894n	173.079	1.57387	pos	Triethylene Glycol	212595	http://funmeta.oebiotech.com/network/212595	HMDB0259193			44926						OCCOCCOCCO	ZIBGPFATKBEMQZ-UHFFFAOYSA-N	Organic oxygen compounds	Organooxygen compounds	Ethers	Level 4	40.5	5.11	M+H, M+Na	C6H14O4	0.974514	1.60744	256287	61756.5	4.14996	2.0531	Up	0.000457102	0.00968059	143349	212759	296370	323232	305724	64050.3	64783.1	50652.7	64153.9	65142.6
10.85_480.3085m/z	480.308	10.8507	pos	PE(18:1(11Z)/0:0)	21225	http://funmeta.oebiotech.com/network/21225	HMDB0011505	62291	LMGP02050064					53480949		[C@](COP(=O)(O)OCCN)([H])(O)COC(CCCCCCCCC/C=C\CCCCCC)=O	WAYKKNOEMJFLDI-KOIKXXGWSA-N	Lipids and lipid-like molecules	Glycerophospholipids	Glycerophosphoethanolamines	Level 2	59.7	41.2	M+H	C23H46NO7P	0.0430231	1.51933	734386	943271	0.778552	-0.361134	Down	0.0144762	0.0759494	778853	852602	766730	654623	619122	776467	880434	967621	1.03537e+06	1.05646e+06
4.43_460.3106m/z	460.311	4.42508	pos	Gentamicin	53081	http://funmeta.oebiotech.com/network/53081	HMDB0014936	3041			C00505			3467	1403-66-3	CNC(C)C1CCC(N)C(OC2C(N)CC(N)C(OC3OCC(C)(O)C(NC)C3O)C2O)O1	CEAZRRDELHUEMR-UHFFFAOYSA-N	Organic oxygen compounds	Organooxygen compounds	Carbohydrates and carbohydrate conjugates	Level 2	48.1	0	M+H-H2O	C21H43N5O7	-4.88286	1.45658	157234	107.461	1463.18	10.5149	Up	0.000246932	0.00689274	75050.6	130156	165619	210252	205093	8.48168	11.9017	33.6991	464.619	18.6022
4.00_295.1398m/z	295.14	4.00207	neg	Isopentyl Beta-D-Glucoside	58727	http://funmeta.oebiotech.com/network/58727	HMDB0034750	90176		168641				17978147		CC(C)CCOC1OC(CO)C(O)C(O)C1O	PPOCTRFLRHRTTR-UHFFFAOYSA-N	Lipids and lipid-like molecules	Fatty Acyls	Fatty acyl glycosides	Level 4	44.5	23.2	M+FA-H	C11H22O6	-0.0356257	1.4116	151240	0.000338249	4.47125e+08	28.7361	Up	0.000774621	0.012471	66143.5	119331	151722	237378	181624	0.000338249	0.000338249	0.000338249	0.000338249	0.000338249
4.43_480.2350n	481.242	4.42508	pos	11-Oxo-Androsterone Glucuronide	50904	http://funmeta.oebiotech.com/network/50904	HMDB0010338	57950						53478031		CC12CC(=O)C3C(CCC4CC(CCC34C)OC3OC(C(O)C(O)C3O)C(O)=O)C1CCC2=O	QTXWOOLAHRQMGZ-UHFFFAOYSA-N	Lipids and lipid-like molecules	Steroids and steroid derivatives	Steroidal glycosides	Level 4	38	0	M+H-H2O, M+H	C25H36O9	-1.94882	1.3707	139838	88.9062	1572.87	10.6192	Up	0.000165569	0.00535656	86116.2	211980	152787	115284	133023	16.64	3.13194	5.34257	419.416	0.000338249
4.68_574.2212n	575.228	4.6828	pos	Chromozym Pl	205033	http://funmeta.oebiotech.com/network/205033	HMDB0250215							4169197		CC1=CC=C(C=C1)S(=O)(=O)NCC(=O)N1CCCC1C(=O)NC(CCCCN)C(=O)NC1=CC=C(C=C1)[N+]([O-])=O	PEHDMKYTTRTXSH-UHFFFAOYSA-N	Unclassified	Unclassified	Unclassified	Level 4	37.1	0	M+H, M+Na	C26H34N6O7S	0.318899	1.36822	132990	0.000338249	3.93172e+08	28.5506	Up	2.9345e-05	0.00207677	78399	121221	154144	169084	142103	0.000338249	0.000338249	0.000338249	0.000338249	0.000338249
14.98_852.6461m/z	852.646	14.9752	pos	PC(15:0/24:1(15Z))	49584	http://funmeta.oebiotech.com/network/49584	HMDB0007960	59410			C00157	mmu00564,mmu00590,mmu00591,mmu00592,mmu05231	Glycerophospholipid metabolism|Arachidonic acid metabolism|Linoleic acid metabolism|alpha-Linolenic acid metabolism|Choline metabolism in cancer	53478659		CCCCCCCCCCCCCCC(=O)OC[C@]([H])(COP([O-])(=O)OCC[N+](C)(C)C)OC(=O)CCCCCCCCCCCCC\C=C/CCCCCCCC	ZZRIEDFKBWSOPK-ULOIKCHLSA-N	Lipids and lipid-like molecules	Glycerophospholipids	Glycerophosphocholines	Level 4	37.6	0	M+Na	C47H92NO8P	1.04075	1.3473	1790	128508	0.0139291	-6.16575	Down	5.86683e-06	0.000797185	0.000338249	0.000338249	0.000338249	0.000338249	8949.99	96416.1	106322	131522	153568	154710
3.73_297.0919m/z	297.092	3.72625	pos	N-(2-Cyclohexyloxy-4-Nitrophenyl)Methanesulfonamide	209712	http://funmeta.oebiotech.com/network/209712	HMDB0255773	63036		73458				4553	123653-11-2	CS(=O)(=O)NC1=C(OC2CCCCC2)C=C(C=C1)N(=O)=O	KTDZCOWXCWUPEO-UHFFFAOYSA-N	Benzenoids	Benzene and substituted derivatives	Nitrobenzenes	Level 4	37.2	0	M+H-H2O	C13H18N2O5S	4.77521	1.32476	131634	7930.22	16.599	4.05303	Up	2.35026e-05	0.00181451	88239.1	118842	132079	173970	145038	10973.3	7800.22	6459.75	7231.43	7186.44
0.77_116.0709m/z	116.071	0.76755	pos	L-Proline	46904	http://funmeta.oebiotech.com/network/46904	HMDB0000162	29		17203	C00148	mmu00330,mmu00470,mmu00970,mmu02010,mmu04974,mmu04978,mmu05230	Arginine and proline metabolism|D-Amino acid metabolism|Aminoacyl-tRNA biosynthesis|ABC transporters|Protein digestion and absorption|Mineral absorption|Central carbon metabolism in cancer	145742	147-85-3	OC(=O)[C@@H]1CCCN1	ONIBWKKTOPOVIA-BYPYZUCNSA-N	Organic acids and derivatives	Carboxylic acids and derivatives	Amino acids, peptides, and analogues	Level 1	65.7	92.9	M+H	C5H9NO2	2.71553	1.30458	247255	395563	0.625072	-0.677906	Down	0.00862522	0.054664	250262	265093	252566	252517	215838	506212	479290	379643	301757	310913
10.48_374.3622m/z	374.362	10.4815	pos	Phellonic Acid	1706	http://funmeta.oebiotech.com/network/1706	HMDB0302963		LMFA01050079	76322	C19623			5282922		C(CCCCCCCCCCCCC(=O)O)CCCCCCCCO	IBPVZXPSTLXWCG-UHFFFAOYSA-N	Lipids and lipid-like molecules	Fatty Acyls	Fatty acids and conjugates	Level 3	55.6	85.5	M+NH4	C22H44O3	-1.82495	1.29857	154924	31540.3	4.91192	2.29629	Up	0.000435643	0.00965354	210485	133332	117889	197138	115774	35691.3	43788.2	13090.8	16712.4	48419.1
10.89_426.3574m/z	426.357	10.886	pos	(13z)-Octadec-13-Enoylcarnitine	198071	http://funmeta.oebiotech.com/network/198071	HMDB0241529									CCCCC=CCCCCCCCCCCCC(=O)OC(CC([O-])=O)C[N+](C)(C)C	BSBZJWYPQPUBQJ-UHFFFAOYSA-N	Unclassified	Unclassified	Unclassified	Level 1	56.6	71.2	M+H	C25H47NO4	-1.02156	1.28592	275896	118521	2.32782	1.21898	Up	0.018344	0.0887671	398694	261492	161173	160627	397493	129216	114780	125892	110926	111792
10.09_415.2112m/z	415.211	10.0897	pos	Melleolide B	62139	http://funmeta.oebiotech.com/network/62139	HMDB0038787	93430		169706				14166111	101901-55-7	COC1=CC(O)=C(C(=O)OC2CC3(C)C4C(CC(C)(C)C4O)C=C(CO)C23O)C(C)=C1	NHDJKXOHRUHQHG-UHFFFAOYSA-N	Lipids and lipid-like molecules	Prenol lipids	Sesquiterpenoids	Level 4	41.1	11.8	M+H-H2O	C24H32O7	-0.752934	1.27111	231783	82734.1	2.80153	1.48622	Up	0.023363	0.104152	321348	312988	103863	290563	130151	102801	165182	39368.3	28012.6	78306.6
4.86_338.2020m/z	338.202	4.85728	pos	Ala Ile Leu	261542	http://funmeta.oebiotech.com/network/261542		18862						145453606		CCC(C)C(C(=O)NC(CC(C)C)C(=O)O)NC(=O)C(C)N	TZDNWXDLYFIFPT-BJDJZHNGSA-N	Organic acids and derivatives	Carboxylic acids and derivatives	Amino acids, peptides, and analogues	Level 4	36.5	0	M+Na	C15H29N3O4	-9.551	1.22404	111221	84.1161	1322.23	10.3688	Up	0.00024768	0.00689274	46364.7	106258	116944	146512	140024	119.752	69.4843	71.4452	150.163	9.7363
4.24_786.2404n	831.239	4.23955	neg	Hydroxypropionic Porphyrin Iii	47183	http://funmeta.oebiotech.com/network/47183	HMDB0000728	5696							163894-03-9	CC1=C(CCC(O)=O)C2=N\C\1=C/C1=C(CC(O)=O)C(CCC(O)=O)=C(N1)\C=C1/N=C(/C=C3\N/C(=C\2)C(CCC(O)=O)=C3CC(O)=O)C(CCC(O)=O)=C1CC(O)=O	NGHBDJAOMFYFRP-PKXAPQLQSA-N	Organoheterocyclic compounds	Tetrapyrroles and derivatives	Porphyrins	Level 4	38.6	7.96	M-H, M+FA-H	C39H38N4O14	2.5374	1.21523	207589	90122.4	2.30341	1.20377	Up	0.00303491	0.0280916	217033	216615	144790	289506	169999	108773	51688.7	123926	68789.7	97434.4
11.81_280.2631m/z	280.263	11.8143	pos	(4e,14z)-2-Aminooctadeca-4,14-Diene-1,3-Diol	198616	http://funmeta.oebiotech.com/network/198616	HMDB0242112							6449795		[H]\C(CCC)=C(/[H])CCCCCCCC\C([H])=C(/[H])C(O)C(N)CO	KWDXKYNWAKMLKK-YQMRQDNGSA-N	Organic nitrogen compounds	Organonitrogen compounds	Amines	Level 3	54.1	75.4	M+H-H2O	C18H35NO2	-1.28185	1.17419	492122	346767	1.41917	0.50505	Up	0.0344136	0.135461	445060	409143	629924	491799	484684	373346	228824	401610	268133	461920
11.06_858.5237n	881.513	11.0646	pos	PI(16:0/20:4(5Z,8Z,11Z,14Z))	24673	http://funmeta.oebiotech.com/network/24673	HMDB0009789		LMGP06010958	73209				52928411	88587-97-7	[C@]([H])(OC(CCC/C=C\C/C=C\C/C=C\C/C=C\CCCCC)=O)(COP(=O)(O)O[C@H]1[C@H](O)[C@@H](O)[C@H](O)[C@@H](O)[C@H]1O)COC(CCCCCCCCCCCCCCC)=O	KIQYUSYSJTUGFZ-LSLODQAYSA-N	Lipids and lipid-like molecules	Glycerophospholipids	Glycerophosphoinositols	Level 4	37.6	0	M+H, M+Na	C45H79O13P	-2.43157	1.15363	333188	219214	1.51993	0.604	Up	0.00725703	0.0494031	282577	360852	432257	320371	269885	245834	222180	195202	245776	187076
4.93_360.2152m/z	360.215	4.92757	pos	Ile Val Glu	262997	http://funmeta.oebiotech.com/network/262997		20390						145456329		CCC(C)C(C(=O)NC(C(C)C)C(=O)NC(CCC(=O)O)C(=O)O)N	YWCJXQKATPNPOE-UKJIMTQDSA-N	Organic acids and derivatives	Carboxylic acids and derivatives	Amino acids, peptides, and analogues	Level 2	42.4	0	M+H	C16H29N3O6	6.25683	1.14165	98967.7	975.592	101.444	6.66454	Up	0.00040055	0.00938391	38789.3	91112.1	104131	131620	129186	986.352	821.564	964.926	1144.16	960.961
12.28_256.2631m/z	256.263	12.2782	pos	Palmitamide	8572	http://funmeta.oebiotech.com/network/8572	HMDB0012273	62905	LMFA08010009	74475				69421	629-54-9	NC(=O)CCCCCCCCCCCCCCC	HSEMFIZWXHQJAE-UHFFFAOYSA-N	Lipids and lipid-like molecules	Fatty Acyls	Fatty amides	Level 1	51.9	48	M+H	C16H33NO	-1.40865	1.13699	428439	303961	1.40952	0.495202	Up	0.019665	0.0922906	374635	347545	507138	471966	440911	324058	216809	331264	255131	392546
4.33_451.1799m/z	451.18	4.33112	neg	Fumaryl Diketopiperazine	206999	http://funmeta.oebiotech.com/network/206999	HMDB0252520							72994809		OC(=O)C=CC(=O)NCCCCC1NC(=O)C(CCCCNC(=O)C=CC(O)=O)NC1=O	BBNKIRVUCQNAQR-UHFFFAOYSA-N	Organic acids and derivatives	Carboxylic acids and derivatives	Amino acids, peptides, and analogues	Level 4	39	0	M-H	C20H28N4O8	-7.88669	1.13568	99103.9	0.346969	285627	18.1238	Up	0.00105479	0.0147821	39477.3	77124.9	100133	156365	122419	0.000338249	0.000338249	1.73349	0.000338249	0.000338249
10.53_369.3512m/z	369.351	10.5339	pos	3z,6z,9z-Pentacosatriene	9282	http://funmeta.oebiotech.com/network/9282		97580	LMFA11000168					56936132		CC/C=C\C/C=C\C/C=C\CCCCCCCCCCCCCCC	AEARNXGXBHBSIY-JTBMWNAQSA-N	Hydrocarbons	Unsaturated hydrocarbons	Olefins	Level 1	62.7	76.1	M+Na	C25H46	5.78214	1.13331	640906	509539	1.25781	0.33092	Up	0.049966	0.17205	719593	534800	638526	695147	616462	601836	635256	400449	425672	484482
4.30_396.2164m/z	396.216	4.30385	pos	Albafuran A	54916	http://funmeta.oebiotech.com/network/54916	HMDB0030071	67152		2543	C08732			5281297	84323-14-8	CC(C)=CCC\C(C)=C\CC1=C(C=C(O)C=C1O)C1=CC2=C(O1)C=C(O)C=C2	KGOOVUKZICPAIZ-FRKPEAEDSA-N	Phenylpropanoids and polyketides	2-arylbenzofuran flavonoids	Unclassified	Level 3	53.9	88.6	M+NH4	C24H26O4	-1.29765	1.13086	90418.2	11.8183	7650.7	12.9014	Up	1.81e-05	0.00149965	53680.7	87406.3	96522.2	111891	102591	59.0901	0.000338249	0.000338249	0.000338249	0.000338249
4.86_679.3764m/z	679.376	4.86152	neg	Methantheline	53197	http://funmeta.oebiotech.com/network/53197	HMDB0015075	85445		775215	C07849			4097	5818-17-7	CC[N+](C)(CC)CCOC(=O)C1C2=CC=CC=C2OC2=CC=CC=C12	GZHFODJQISUKAY-UHFFFAOYSA-N	Organoheterocyclic compounds	Benzopyrans	1-benzopyrans	Level 4	37.8	0	2M-H	C21H26NO3+	1.62639	1.12321	96916.8	0.000338249	2.86525e+08	28.0941	Up	0.000794494	0.0125726	32682.9	87494	97682.9	133827	132897	0.000338249	0.000338249	0.000338249	0.000338249	0.000338249
4.46_495.2063m/z	495.206	4.45813	neg	Rivenprost	210971	http://funmeta.oebiotech.com/network/210971	HMDB0257249							53393991		COCC1=CC=CC(CC(O)C=CC2C(O)CC(=O)C2CCSCCCC(=O)OC)=C1	FBQUXLIJKPWCAO-UHFFFAOYSA-N	Unclassified	Unclassified	Unclassified	Level 2	50.5	0	M+FA-H	C24H34O6S	1.09876	1.12119	98932.8	0.000338249	2.92485e+08	28.1238	Up	0.00180445	0.0202971	33391.9	74576.6	98712.5	157900	130083	0.000338249	0.000338249	0.000338249	0.000338249	0.000338249
4.60_530.1950n	531.202	4.59717	pos	Artonin Q	64230	http://funmeta.oebiotech.com/network/64230	HMDB0041124	95554						131753034	161017-00-1	COC(=O)C1(O)CC(=O)C2=C1C(=CC1=C2OC2=C(C(O)=C3C=CC(C)(C)OC3=C2CC=C(C)C)C1=O)C(C)=C	RYPVESRWZADKJR-UHFFFAOYSA-N	Organoheterocyclic compounds	Benzopyrans	1-benzopyrans	Level 2	42.6	0	M+H, M+Na	C31H30O8	1.73856	1.09641	85571.6	875.944	97.6908	6.61015	Up	1.21438e-05	0.00125436	57305.4	79851.7	109105	99146.2	82450	946.62	903.003	1013.71	588.315	928.076
10.92_342.2165n	343.224	10.9218	pos	17-Keto-4(Z),7(Z),10(Z),13(Z),15(E),19(Z)-Docosahexaenoic Acid	273718	http://funmeta.oebiotech.com/network/273718		62998						52195784		CCC=CCC(=O)C=CC=CCC=CCC=CCC=CCCC(=O)O	QCEBQMMZCFADMF-SWDQBTSJSA-N	Lipids and lipid-like molecules	Fatty Acyls	Fatty acids and conjugates	Level 2	55.4	25.2	M+H, M+Na	C22H30O3	-8.84207	1.09167	139265	39258.3	3.5474	1.82676	Up	0.00403179	0.0322259	155307	217361	127110	74861.7	121683	13101.6	37036.3	47567.6	67644.4	30941.6
10.92_864.5707m/z	864.571	10.9218	pos	PC(P-18:1(11Z)/PGF2alpha)	242763	http://funmeta.oebiotech.com/network/242763	HMDB0289663									CCCCCC\C=C/CCCCCCCCC=COC[C@H](COP([O-])(=O)OCC[N+](C)(C)C)OC(=O)CCC\C=C\C[C@H]1[C@@H](O)C[C@@H](O)[C@@H]1\C=C\[C@@H](O)CCCCC	GJDUTQABMXMMFB-NYKCIZHQSA-N	Unclassified	Unclassified	Unclassified	Level 3	49	58.6	M+Na	C46H84NO10P	-2.12506	1.07396	148590	42474.1	3.49836	1.80668	Up	0.0136539	0.0728767	203123	227810	139462	55513.1	117039	5608.01	30875.1	58200.9	85928.2	31758.1
3.74_289.0892m/z	289.089	3.74338	pos	Glucose 3-Hydroxybutyrate	207208	http://funmeta.oebiotech.com/network/207208	HMDB0252771									CCC(O)C(=O)OC(C(O)C=O)C(O)C(O)CO	HIBYJNNRFVMMRN-UHFFFAOYSA-N	Unclassified	Unclassified	Unclassified	Level 4	43.6	22.3	M+Na	C10H18O8	-0.670299	1.04757	84506.7	2.93807	28762.6	14.8119	Up	0.00116553	0.0154253	34888.3	62148.9	105122	134648	85726.5	0.000338249	0.000338249	14.689	0.000338249	0.000338249
10.74_400.3417m/z	400.342	10.7435	pos	Palmitoylcarnitine	8286	http://funmeta.oebiotech.com/network/8286	HMDB0000222	961	LMFA07070004	17490	C02990	mmu00071	Fatty acid degradation	11953816	2364-67-2	O=C(O[C@](CC([O-])=O)(C[N+](C)(C)C)[H])CCCCCCCCCCCCCCC	XOMRRQXKHMYMOC-OAQYLSRUSA-N	Lipids and lipid-like molecules	Fatty Acyls	Fatty acid esters	Level 2	41.8	0	M+H	C23H45NO4	-1.05757	1.03155	196832	105765	1.86103	0.896099	Up	0.00643039	0.0448161	268661	196489	131452	155784	231774	107073	109815	108685	100553	102700
11.01_398.2430n	421.232	11.0107	pos	Tris(2-Butoxyethyl) Phosphate	212673	http://funmeta.oebiotech.com/network/212673	HMDB0259275	70068		35038	C14446			6540	78-51-3	CCCCOCCOP(=O)(OCCOCCCC)OCCOCCCC	WTLBZVNBAKMVDP-UHFFFAOYSA-N	Organic acids and derivatives	Organic phosphoric acids and derivatives	Phosphate esters	Level 2	51.8	30.7	M+H, M+Na	C18H39O7P	-0.817755	1.02384	513396	410253	1.25141	0.323558	Up	0.0233055	0.104033	586318	532492	585073	407901	455195	410918	446412	398294	390724	404917
5.05_766.4566n	789.446	5.05155	pos	PA(20:5(5Z,8Z,11Z,14Z,17Z)/22:6(4Z,7Z,10Z,13Z,16Z,19Z))	25754	http://funmeta.oebiotech.com/network/25754	HMDB0115221	82021	LMGP10010855					52929448		[C@](COP(=O)(O)O)([H])(OC(CC/C=C\C/C=C\C/C=C\C/C=C\C/C=C\C/C=C\CC)=O)COC(CCC/C=C\C/C=C\C/C=C\C/C=C\C/C=C\CC)=O	QBIOFUQCWQRPBK-VPKAUXFLSA-N	Lipids and lipid-like molecules	Glycerophospholipids	Glycerophosphates	Level 4	37.1	0	M+Na, M+K, M+NH4, M+H	C45H67O8P	-1.04086	1.01913	79994.7	0.000338249	2.36496e+08	27.8172	Up	0.000904063	0.0136036	26103.2	72771.9	79550.7	114342	107206	0.000338249	0.000338249	0.000338249	0.000338249	0.000338249
D: control group
DP: RT+anti-PD-1 group
M: RT+anti-PD-1+si-Hspb1 group
