# Supplementary material for: Radiotherapy combined with anti-PD-1 immunotherapy promotes ferroptosis-driven control of hepatocellular carcinoma
Source: Genes Immun. 2025 Dec 19;27(1):91–105. doi: 10.1038/s41435-025-00370-2 (PMC12923356; doi:10.1038/s41435-025-00370-2)
Supplement: Supplementary file 5 — Table S4 [file 41435_2025_370_MOESM5_ESM.xls]

Table S4 KEGG analysis on differentially metabolites between control and RT + anti-PD-1 groups.
id	Classification_level1	Classification_level2	Term	ListHits	ListTotal	PopHits	PopTotal	p-value	q-value	Enrichment_score	Substances
mmu05231	Human Diseases	Cancer: overview	Choline metabolism in cancer	3	13	11	3528	6.34428335865953e-06	0.000348935584726274	74.013986013986	C00157,C00670,C04230
mmu00564	Metabolism	Lipid metabolism	Glycerophospholipid metabolism	4	13	56	3528	3.66256549088761e-05	0.00100720550999409	19.3846153846154	C00157,C00350,C00670,C04230
mmu04150	Environmental Information Processing	Signal transduction	mTOR signaling pathway	2	13	4	3528	7.49089127710109e-05	0.00137333006746853	135.692307692308	C00020,C00062
mmu05230	Human Diseases	Cancer: overview	Central carbon metabolism in cancer	3	13	37	3528	0.000282636418148424	0.00388625074954083	22.004158004158	C00062,C00148,C00158
mmu04022	Environmental Information Processing	Signal transduction	cGMP-PKG signaling pathway	2	13	10	3528	0.000554843952469902	0.00610328347716892	54.2769230769231	C00020,C00212
mmu05032	Human Diseases	Substance dependence	Morphine addiction	2	13	12	3528	0.000810391114518281	0.00742858521641757	45.2307692307692	C00020,C00212
mmu04923	Organismal Systems	Endocrine system	Regulation of lipolysis in adipocytes	2	13	14	3528	0.00111271694607027	0.00874277600483785	38.7692307692308	C00020,C00212
mmu04924	Organismal Systems	Endocrine system	Renin secretion	2	13	17	3528	0.00165261400021481	0.0108764891989324	31.9276018099548	C00020,C00212
mmu00330	Metabolism	Amino acid metabolism	Arginine and proline metabolism	3	13	69	3528	0.00177978914164348	0.0108764891989324	11.7993311036789	C00062,C00148,C00300
mmu04024	Environmental Information Processing	Signal transduction	cAMP signaling pathway	2	13	25	3528	0.00358531307003905	0.0193801028088885	21.7107692307692	C00020,C00212
mmu05012	Human Diseases	Neurodegenerative disease	Parkinson disease	2	13	26	3528	0.0038760205617777	0.0193801028088885	20.8757396449704	C00020,C00212
mmu05022	Human Diseases	Neurodegenerative disease	Pathways of neurodegeneration - multiple diseases	2	13	32	3528	0.00584206953327935	0.0262564215843119	16.9615384615385	C00020,C00062
mmu04742	Organismal Systems	Sensory system	Taste transduction	2	13	33	3528	0.00620606328356464	0.0262564215843119	16.4475524475524	C00020,C00158
mmu04136	Cellular Processes	Transport and catabolism	Autophagy - other	1	13	3	3528	0.0110168501452068	0.0432804827133125	90.4615384615385	C00350
mmu04974	Organismal Systems	Digestive system	Protein digestion and absorption	2	13	47	3528	0.0123416919452611	0.0440082368731169	11.5482815057283	C00062,C00148
mmu02010	Environmental Information Processing	Membrane transport	ABC transporters	3	13	139	3528	0.0128023961812704	0.0440082368731169	5.85722191477587	C00062,C00148,C00212
mmu04151	Environmental Information Processing	Signal transduction	PI3K-Akt signaling pathway	1	13	4	3528	0.0146641638893521	0.0457797479704836	67.8461538461538	C00020
mmu00970	Genetic Information Processing	Translation	Aminoacyl-tRNA biosynthesis	2	13	52	3528	0.0149824629721583	0.0457797479704836	10.4378698224852	C00062,C00148
mmu04068	Environmental Information Processing	Signal transduction	FoxO signaling pathway	1	13	5	3528	0.0182990577229045	0.0503224087379874	54.2769230769231	C00020
mmu05167	Human Diseases	Infectious disease: viral	Kaposi sarcoma-associated herpesvirus infection	1	13	5	3528	0.0182990577229045	0.0503224087379874	54.2769230769231	C00350
mmu04140	Cellular Processes	Transport and catabolism	Autophagy - animal	1	13	6	3528	0.0219215704250338	0.0548039260625846	45.2307692307692	C00350
mmu05142	Human Diseases	Infectious disease: parasitic	Chagas disease (American trypanosomiasis)	1	13	6	3528	0.0219215704250338	0.0548039260625846	45.2307692307692	C00062
mmu00470	Metabolism	Metabolism of other amino acids	D-Amino acid metabolism	2	13	67	3528	0.0242163684090332	0.0579087070650793	8.10103329506315	C00062,C00148
mmu04211	Organismal Systems	Aging	Longevity regulating pathway	1	13	8	3528	0.0291296070014587	0.0640851354032092	33.9230769230769	C00020
mmu04740	Organismal Systems	Sensory system	Olfactory transduction	1	13	8	3528	0.0291296070014587	0.0640851354032092	33.9230769230769	C00020
mmu04928	Organismal Systems	Endocrine system	Parathyroid hormone synthesis, secretion and action	1	13	10	3528	0.0362885816549392	0.0739211848526539	27.1384615384615	C00020
mmu05034	Human Diseases	Substance dependence	Alcoholism	1	13	10	3528	0.0362885816549392	0.0739211848526539	27.1384615384615	C00212
mmu04927	Organismal Systems	Endocrine system	Cortisol synthesis and secretion	1	13	12	3528	0.0433988006735718	0.0852476441802304	22.6153846153846	C00020
mmu04934	Human Diseases	Endocrine and metabolic disease	Cushing syndrome	1	13	13	3528	0.0469357220590217	0.0860488237748732	20.8757396449704	C00020
mmu05146	Human Diseases	Infectious disease: parasitic	Amoebiasis	1	13	13	3528	0.0469357220590217	0.0860488237748732	20.8757396449704	C00062
mmu05014	Human Diseases	Neurodegenerative disease	Amyotrophic lateral sclerosis (ALS)	1	13	14	3528	0.0504605686061719	0.088599605829326	19.3846153846154	C00062
mmu00230	Metabolism	Nucleotide metabolism	Purine metabolism	2	13	101	3528	0.051548861573426	0.088599605829326	5.37395277989337	C00020,C00212
mmu04071	Environmental Information Processing	Signal transduction	Sphingolipid signaling pathway	1	13	15	3528	0.05397337811332	0.0899556301888667	18.0923076923077	C00212
mmu04270	Organismal Systems	Circulatory system	Vascular smooth muscle contraction	1	13	16	3528	0.0574741882711703	0.0929729516151285	16.9615384615385	C00212
mmu00563	Metabolism	Glycan biosynthesis and metabolism	Glycosylphosphatidylinositol (GPI)-anchor biosynthesis	1	13	19	3528	0.0679049979478134	0.106072978406149	14.2834008097166	C00350
mmu00020	Metabolism	Carbohydrate metabolism	Citrate cycle (TCA cycle)	1	13	20	3528	0.0713581854732275	0.106072978406149	13.5692307692308	C00158
mmu04931	Human Diseases	Endocrine and metabolic disease	Insulin resistance	1	13	20	3528	0.0713581854732275	0.106072978406149	13.5692307692308	C02571
mmu04925	Organismal Systems	Endocrine system	Aldosterone synthesis and secretion	1	13	22	3528	0.0782291600746936	0.112264654076938	12.3356643356643	C00020
mmu00220	Metabolism	Amino acid metabolism	Arginine biosynthesis	1	13	23	3528	0.0816470211468638	0.112264654076938	11.7993311036789	C00062
mmu04152	Environmental Information Processing	Signal transduction	AMPK signaling pathway	1	13	23	3528	0.0816470211468638	0.112264654076938	11.7993311036789	C00020
mmu00565	Metabolism	Lipid metabolism	Ether lipid metabolism	1	13	25	3528	0.0884476750334133	0.118649320166774	10.8553846153846	C00670
mmu04922	Organismal Systems	Endocrine system	Glucagon signaling pathway	1	13	26	3528	0.091830541212279	0.120254280158937	10.4378698224852	C00158
mmu00250	Metabolism	Amino acid metabolism	Alanine, aspartate and glutamate metabolism	1	13	28	3528	0.0985615346675256	0.120464097926976	9.69230769230769	C00158
mmu00591	Metabolism	Lipid metabolism	Linoleic acid metabolism	1	13	28	3528	0.0985615346675256	0.120464097926976	9.69230769230769	C00157
mmu01523	Human Diseases	Drug resistance: antineoplastic	Antifolate resistance	1	13	28	3528	0.0985615346675256	0.120464097926976	9.69230769230769	C00020
mmu04978	Organismal Systems	Digestive system	Mineral absorption	1	13	29	3528	0.101909734681618	0.121848595814978	9.35809018567639	C00148
mmu00592	Metabolism	Lipid metabolism	alpha-Linolenic acid metabolism	1	13	44	3528	0.150774830598047	0.176438631550906	6.16783216783217	C00157
mmu00260	Metabolism	Amino acid metabolism	Glycine, serine and threonine metabolism	1	13	48	3528	0.163384467094052	0.187211368545267	5.65384615384615	C00300
mmu00310	Metabolism	Amino acid metabolism	Lysine degradation	1	13	51	3528	0.1727280250614	0.193878395477081	5.32126696832579	C00408
mmu04080	Environmental Information Processing	Signaling molecules and interaction	Neuroactive ligand-receptor interaction	1	13	53	3528	0.178903447571493	0.196793792328642	5.12046444121916	C00212
mmu00053	Metabolism	Carbohydrate metabolism	Ascorbate and aldarate metabolism	1	13	57	3528	0.191126831580801	0.205357645205064	4.76113360323887	C03033
mmu00040	Metabolism	Carbohydrate metabolism	Pentose and glucuronate interconversions	1	13	58	3528	0.19415631910297	0.205357645205064	4.6790450928382	C03033
mmu00630	Metabolism	Carbohydrate metabolism	Glyoxylate and dicarboxylate metabolism	1	13	64	3528	0.212114394722336	0.220118711504311	4.24038461538461	C00158
mmu00590	Metabolism	Lipid metabolism	Arachidonic acid metabolism	1	13	79	3528	0.25540592498336	0.260135664334904	3.43524829600779	C00157
mmu04976	Organismal Systems	Digestive system	Bile secretion	1	13	174	3528	0.482454031182042	0.482454031182042	1.55968169761273	C03033
