# Supplementary material for: Radiotherapy combined with anti-PD-1 immunotherapy promotes ferroptosis-driven control of hepatocellular carcinoma
Source: Genes Immun. 2025 Dec 19;27(1):91–105. doi: 10.1038/s41435-025-00370-2 (PMC12923356; doi:10.1038/s41435-025-00370-2)
Supplement: Supplementary file 6 — Table S5 [file 41435_2025_370_MOESM6_ESM.xls]

Table S5 KEGG analysis on differentially metabolites between control and RT + anti-PD-1 + si-Hspb1 groups.
id	Classification_level1	Classification_level2	Term	ListHits	ListTotal	PopHits	PopTotal	p-value	q-value	Enrichment_score	Substances
mmu05231	Human Diseases	Cancer: overview	Choline metabolism in cancer	3	8	11	3528	1.25287218384561e-06	4.00919098830597e-05	120.272727272727	C00157,C00670,C04230
mmu00564	Metabolism	Lipid metabolism	Glycerophospholipid metabolism	4	8	56	3528	3.80471497158417e-06	6.08754395453468e-05	31.5	C00157,C00350,C00670,C04230
mmu04136	Cellular Processes	Transport and catabolism	Autophagy - other	1	8	3	3528	0.0067892274571959	0.0724184262100896	147	C00350
mmu05167	Human Diseases	Infectious disease: viral	Kaposi sarcoma-associated herpesvirus infection	1	8	5	3528	0.0112929407098495	0.0866437678707861	88.2	C00350
mmu04140	Cellular Processes	Transport and catabolism	Autophagy - animal	1	8	6	3528	0.0135380887298103	0.0866437678707861	73.5	C00350
mmu04022	Environmental Information Processing	Signal transduction	cGMP-PKG signaling pathway	1	8	10	3528	0.0224741343188339	0.0941954558057107	44.1	C00212
mmu05034	Human Diseases	Substance dependence	Alcoholism	1	8	10	3528	0.0224741343188339	0.0941954558057107	44.1	C00212
mmu05032	Human Diseases	Substance dependence	Morphine addiction	1	8	12	3528	0.0269155354096726	0.0941954558057107	36.75	C00212
mmu04923	Organismal Systems	Endocrine system	Regulation of lipolysis in adipocytes	1	8	14	3528	0.0313392693468327	0.0941954558057107	31.5	C00212
mmu04071	Environmental Information Processing	Signal transduction	Sphingolipid signaling pathway	1	8	15	3528	0.0335445299743871	0.0941954558057107	29.4	C00212
mmu04270	Organismal Systems	Circulatory system	Vascular smooth muscle contraction	1	8	16	3528	0.0357453964020003	0.0941954558057107	27.5625	C00212
mmu04924	Organismal Systems	Endocrine system	Renin secretion	1	8	17	3528	0.0379418761368475	0.0941954558057107	25.9411764705882	C00212
mmu00563	Metabolism	Glycan biosynthesis and metabolism	Glycosylphosphatidylinositol (GPI)-anchor biosynthesis	1	8	19	3528	0.0423217055035037	0.0941954558057107	23.2105263157895	C00350
mmu00020	Metabolism	Carbohydrate metabolism	Citrate cycle (TCA cycle)	1	8	20	3528	0.0445050700962571	0.0941954558057107	22.05	C00158
mmu04931	Human Diseases	Endocrine and metabolic disease	Insulin resistance	1	8	20	3528	0.0445050700962571	0.0941954558057107	22.05	C02571
mmu00565	Metabolism	Lipid metabolism	Ether lipid metabolism	1	8	25	3528	0.0553566904147105	0.0941954558057107	17.64	C00670
mmu04024	Environmental Information Processing	Signal transduction	cAMP signaling pathway	1	8	25	3528	0.0553566904147105	0.0941954558057107	17.64	C00212
mmu04922	Organismal Systems	Endocrine system	Glucagon signaling pathway	1	8	26	3528	0.0575140259775656	0.0941954558057107	16.9615384615385	C00158
mmu05012	Human Diseases	Neurodegenerative disease	Parkinson disease	1	8	26	3528	0.0575140259775656	0.0941954558057107	16.9615384615385	C00212
mmu00250	Metabolism	Amino acid metabolism	Alanine, aspartate and glutamate metabolism	1	8	28	3528	0.0618157678724977	0.0941954558057107	15.75	C00158
mmu00591	Metabolism	Lipid metabolism	Linoleic acid metabolism	1	8	28	3528	0.0618157678724977	0.0941954558057107	15.75	C00157
mmu04742	Organismal Systems	Sensory system	Taste transduction	1	8	33	3528	0.0724950462366256	0.105447339980546	13.3636363636364	C00158
mmu05230	Human Diseases	Cancer: overview	Central carbon metabolism in cancer	1	8	37	3528	0.0809617321436181	0.112642409938947	11.9189189189189	C00158
mmu00592	Metabolism	Lipid metabolism	alpha-Linolenic acid metabolism	1	8	44	3528	0.0956157990757468	0.127487732100996	10.0227272727273	C00157
mmu04080	Environmental Information Processing	Signaling molecules and interaction	Neuroactive ligand-receptor interaction	1	8	53	3528	0.114156067380786	0.146119766247407	8.32075471698113	C00212
mmu00053	Metabolism	Carbohydrate metabolism	Ascorbate and aldarate metabolism	1	8	57	3528	0.122288852131243	0.147332516382042	7.73684210526316	C03033
mmu00040	Metabolism	Carbohydrate metabolism	Pentose and glucuronate interconversions	1	8	58	3528	0.124311810697348	0.147332516382042	7.60344827586207	C03033
mmu00630	Metabolism	Carbohydrate metabolism	Glyoxylate and dicarboxylate metabolism	1	8	64	3528	0.13636410995881	0.155844697095783	6.890625	C00158
mmu00590	Metabolism	Lipid metabolism	Arachidonic acid metabolism	1	8	79	3528	0.165862049263461	0.183020192290716	5.58227848101266	C00157
mmu00230	Metabolism	Nucleotide metabolism	Purine metabolism	1	8	101	3528	0.207530613058844	0.221365987262767	4.36633663366337	C00212
mmu02010	Environmental Information Processing	Membrane transport	ABC transporters	1	8	139	3528	0.27522640233092	0.284104673373853	3.1726618705036	C00212
mmu04976	Organismal Systems	Digestive system	Bile secretion	1	8	174	3528	0.333044619130852	0.333044619130852	2.53448275862069	C03033
