# Supplementary material for: Radiotherapy combined with anti-PD-1 immunotherapy promotes ferroptosis-driven control of hepatocellular carcinoma
Source: Genes Immun. 2025 Dec 19;27(1):91–105. doi: 10.1038/s41435-025-00370-2 (PMC12923356; doi:10.1038/s41435-025-00370-2)
Supplement: Supplementary file 7 — Table S6 [file 41435_2025_370_MOESM7_ESM.xls]

Table S6 KEGG analysis on differentially metabolites between RT + anti-PD-1 and RT + anti-PD-1 + si-Hspb1 groups.
id	Classification_level1	Classification_level2	Term	ListHits	ListTotal	PopHits	PopTotal	p-value	q-value	Enrichment_score	Substances
mmu04978	Organismal Systems	Digestive system	Mineral absorption	2	6	29	3528	0.00095902098008041	0.0142550729330214	40.551724137931	C00148,C00407
mmu05230	Human Diseases	Cancer: overview	Central carbon metabolism in cancer	2	6	37	3528	0.00156364531647785	0.0142550729330214	31.7837837837838	C00148,C00407
mmu04974	Organismal Systems	Digestive system	Protein digestion and absorption	2	6	47	3528	0.00251877089679259	0.0142550729330214	25.0212765957447	C00148,C00407
mmu00970	Genetic Information Processing	Translation	Aminoacyl-tRNA biosynthesis	2	6	52	3528	0.00307790014504911	0.0142550729330214	22.6153846153846	C00148,C00407
mmu00564	Metabolism	Lipid metabolism	Glycerophospholipid metabolism	2	6	56	3528	0.00356376823325535	0.0142550729330214	21	C00157,C00350
mmu04136	Cellular Processes	Transport and catabolism	Autophagy - other	1	6	3	3528	0.00509481071778128	0.0169827023926043	196	C00350
mmu05167	Human Diseases	Infectious disease: viral	Kaposi sarcoma-associated herpesvirus infection	1	6	5	3528	0.00847931925407486	0.0242266264402139	117.6	C00350
mmu04140	Cellular Processes	Transport and catabolism	Autophagy - animal	1	6	6	3528	0.0101679721307355	0.0254199303268388	98	C00350
mmu05231	Human Diseases	Cancer: overview	Choline metabolism in cancer	1	6	11	3528	0.0185753315593332	0.041278514576296	53.4545454545455	C00157
mmu02010	Environmental Information Processing	Membrane transport	ABC transporters	2	6	139	3528	0.020829409306682	0.0416588186133639	8.46043165467626	C00148,C00407
mmu00563	Metabolism	Glycan biosynthesis and metabolism	Glycosylphosphatidylinositol (GPI)-anchor biosynthesis	1	6	19	3528	0.0319032949096694	0.0580059907448534	30.9473684210526	C00350
mmu00290	Metabolism	Amino acid metabolism	Valine, leucine and isoleucine biosynthesis	1	6	23	3528	0.0385105004942541	0.0641841674904235	25.5652173913043	C00407
mmu00591	Metabolism	Lipid metabolism	Linoleic acid metabolism	1	6	28	3528	0.0467166230725956	0.0718717278039932	21	C00157
mmu00280	Metabolism	Amino acid metabolism	Valine, leucine and isoleucine degradation	1	6	42	3528	0.0693838871171657	0.0966278590744877	14	C00407
mmu00592	Metabolism	Lipid metabolism	alpha-Linolenic acid metabolism	1	6	44	3528	0.072585086862437	0.0966278590744877	13.3636363636364	C00157
mmu00360	Metabolism	Amino acid metabolism	Phenylalanine metabolism	1	6	49	3528	0.0805479624135106	0.0966278590744877	12	C01772
mmu00071	Metabolism	Lipid metabolism	Fatty acid degradation	1	6	50	3528	0.0821336802133146	0.0966278590744877	11.76	C02990
mmu00470	Metabolism	Metabolism of other amino acids	D-Amino acid metabolism	1	6	67	3528	0.108744230917855	0.117718068944024	8.77611940298507	C00148
mmu00330	Metabolism	Amino acid metabolism	Arginine and proline metabolism	1	6	69	3528	0.111832165496823	0.117718068944024	8.52173913043478	C00148
mmu00590	Metabolism	Lipid metabolism	Arachidonic acid metabolism	1	6	79	3528	0.127138438529692	0.127138438529692	7.44303797468354	C00157
