# Supplementary material for: Radiotherapy combined with anti-PD-1 immunotherapy promotes ferroptosis-driven control of hepatocellular carcinoma
Source: Genes Immun. 2025 Dec 19;27(1):91–105. doi: 10.1038/s41435-025-00370-2 (PMC12923356; doi:10.1038/s41435-025-00370-2)
Supplement: Supplementary file 8 — Table S7 [file 41435_2025_370_MOESM8_ESM.xlsx]

## Sheet: Table S7
Table S7 Venn diagram showing 11 common differential metabolites among three groups.
ID	DP-vs-M	D-vs-M	D-vs-DP	m/z	Retention time (min)	Ion mode	Metabolites	cid	cidlink	HMDB	METLIN	Lipidmaps	ChEBI	KEGG	ID Annotation	Annotation	PubChem	CAS	smiles	InChIKey	Super Class	Class	Sub Class	level	Score	Fragmentation Score	Adducts	Formula	Mass Error (ppm)	Average(D)	Average(DP)	Average(M)	FoldChange(D-vs-DP)	FoldChange(D-vs-M)	FoldChange(DP-vs-M)	log2FoldChange(D-vs-DP)	log2FoldChange(D-vs-M)	log2FoldChange(DP-vs-M)	p-value(D-vs-DP)	p-value(D-vs-M)	p-value(DP-vs-M)	q-value(D-vs-DP)	q-value(D-vs-M)	q-value(DP-vs-M)	Regulation(D-vs-DP)	Regulation(D-vs-M)	Regulation(DP-vs-M)	VIP(D-vs-DP)	VIP(D-vs-M)
10.14_493.3168n	1	1	1	494.324	10.1448	pos	LysoPC(0:0/16:1)	551150	http://funmeta.oebiotech.com/network/551150								312531180		CCCCCC\C=C/CCCCCCCC(=O)OCC(O)COP([O-])(=O)OCC[N+](C)(C)C	LFUDDCMNKWEORN-KHPPLWFENA-N	Unclassified	Unclassified	Unclassified	Level 1	64	89.6	M+H, M+Na, M+K	C24H48NO7P	-0.171871	1.30485e+06	3.07583e+06	4.22295e+06	0.424225	0.308989	0.728361	-1.2371	-1.69437	-0.457274	0.000497452	0.000266958	0.0404083	0.0127203	0.00392578	0.148804	Down	Down	Down	4.66132	4.40529
10.53_369.3512m/z	1	1	1	369.351	10.5339	pos	3z,6z,9z-Pentacosatriene	9282	http://funmeta.oebiotech.com/network/9282		97580	LMFA11000168					56936132		CC/C=C\C/C=C\C/C=C\CCCCCCCCCCCCCCC	AEARNXGXBHBSIY-JTBMWNAQSA-N	Hydrocarbons	Unsaturated hydrocarbons	Olefins	Level 1	62.7	76.1	M+Na	C25H46	5.78214	906420	640906	509539	1.41428	1.7789	1.25781	0.500068	0.830988	0.33092	0.00212615	0.000409409	0.049966	0.0268867	0.00530826	0.17205	Up	Up	Up	1.7393	1.60053
10.85_480.3085m/z	1	1	1	480.308	10.8507	pos	PE(18:1(11Z)/0:0)	21225	http://funmeta.oebiotech.com/network/21225	HMDB0011505	62291	LMGP02050064					53480949		[C@](COP(=O)(O)OCCN)([H])(O)COC(CCCCCCCCC/C=C\CCCCCC)=O	WAYKKNOEMJFLDI-KOIKXXGWSA-N	Lipids and lipid-like molecules	Glycerophospholipids	Glycerophosphoethanolamines	Level 2	59.7	41.2	M+H	C23H46NO7P	0.0430231	504255	734386	943271	0.686635	0.534581	0.778552	-0.542385	-0.903519	-0.361134	0.00417907	0.000144857	0.0144762	0.0368884	0.00270373	0.0759494	Down	Down	Down	1.58428	1.71479
10.58_830.5925m/z	1	1	1	830.593	10.5803	neg	PE(17:0/22:2(13Z,16Z))	20248	http://funmeta.oebiotech.com/network/20248		76794	LMGP02010559					52924260		[C@](COP(=O)(O)OCCN)([H])(OC(CCCCCCCCCCC/C=C\C/C=C\CCCCC)=O)COC(CCCCCCCCCCCCCCCC)=O	QZLCFKDKEIAKLH-GZHHDXNOSA-N	Unclassified	Unclassified	Unclassified	Level 3	56.6	87.9	M+FA-H	C44H84NO8P	1.07384	5.4245e+06	4.59669e+06	5.8629e+06	1.18009	0.925224	0.78403	0.238894	-0.112125	-0.351019	0.00565659	0.0344738	9.56009e-05	0.0430183	0.089395	0.00416354	Up	Down	Down	2.88689	1.46659
12.56_744.5533m/z	1	1	1	744.553	12.5648	pos	PE(18:0/18:2(9Z,12Z))	19944	http://funmeta.oebiotech.com/network/19944	HMDB0008994	40443	LMGP02010044	133599				9546749	7266-53-7	[C@](COP(=O)(O)OCCN)([H])(OC(CCCCCCC/C=C\C/C=C\CCCCC)=O)COC(CCCCCCCCCCCCCCCCC)=O	YDTWOEYVDRKKCR-KNERPIHHSA-N	Lipids and lipid-like molecules	Glycerophospholipids	Glycerophosphoethanolamines	Level 3	56	88.5	M+H	C41H78NO8P	-0.610743	2.21484e+07	3.76954e+06	2.31592e+06	5.87563	9.56356	1.62767	2.55474	3.25755	0.702804	0.000661263	0.000387298	0.0194844	0.0155994	0.00507973	0.0919284	Up	Up	Up	14.4826	11.2754
12.56_782.5670m/z	1	1	1	782.567	12.5648	pos	PC(16:0/20:3(6,8,11)-OH(5))	239094	http://funmeta.oebiotech.com/network/239094	HMDB0285993									[H][C@@](COC(=O)CCCCCCCCCCCCCCC)(COP([O-])(=O)OCC[N+](C)(C)C)OC(=O)CCCC(O)\C=C\C=C\C\C=C\CCCCCCCC	SJSGPLAFCCJWNV-ILIBXWIGSA-N	Unclassified	Unclassified	Unclassified	Level 3	53.9	85.7	M+H-H2O	C44H82NO9P	-3.0157	9.08057e+06	4.43723e+07	5.74944e+07	0.204645	0.157938	0.771768	-2.2888	-2.66257	-0.373761	0.00354151	0.000397332	0.0195663	0.034204	0.00517141	0.092187	Down	Down	Down	19.3526	17.5666
13.12_832.5820m/z	1	1	1	832.582	13.116	pos	PC(P-18:0/20:4(5Z,8Z,11Z,14Z)-OH(20))	242633	http://funmeta.oebiotech.com/network/242633	HMDB0289533									[H][C@@](CO\C=C\CCCCCCCCCCCCCCCC)(COP([O-])(=O)OCC[N+](C)(C)C)OC(=O)CCC\C=C/C\C=C/C\C=C/C\C=C/CCCCCO	TWTJYOOIRFHIJT-HMOTUEAHSA-N	Unclassified	Unclassified	Unclassified	Level 3	48.5	57.5	M+Na	C46H84NO8P	-0.815748	1.28033e+06	7.02813e+06	1.1398e+07	0.182172	0.11233	0.616612	-2.45662	-3.15419	-0.697565	0.0230952	8.45143e-06	0.0412254	0.102824	0.000468871	0.150746	Down	Down	Down	7.069	8.33212
13.10_818.5647m/z	1	1	1	818.565	13.0987	pos	PE(18:3(9Z,12Z,15Z)/22:1(13Z))	50066	http://funmeta.oebiotech.com/network/50066	HMDB0009172	60578			C00350	mmu00563,mmu00564,mmu04136,mmu04140,mmu05167	Glycosylphosphatidylinositol (GPI)-anchor biosynthesis|Glycerophospholipid metabolism|Autophagy - other|Autophagy - animal|Kaposi sarcoma-associated herpesvirus infection	53479688		[H][C@@](COC(=O)CCCCCCC\C=C/C\C=C/C\C=C/CC)(COP(O)(=O)OCCN)OC(=O)CCCCCCCCCCC\C=C/CCCCCCCC	DSZLDVIMYQKWGY-JOIVCNAYSA-N	Lipids and lipid-like molecules	Glycerophospholipids	Glycerophosphoethanolamines	Level 4	38.9	28.1	M+Na	C45H82NO8P	-2.88672	68907.2	1.82317e+06	2.81871e+06	0.0377954	0.0244464	0.646808	-4.72565	-5.35424	-0.62859	0.000208823	5.92208e-09	0.00862347	0.00778422	2.01173e-06	0.054664	Down	Down	Down	4.55167	4.41977
12.28_1197.8469m/z	1	1	1	1197.85	12.2782	pos	Mactraxanthin 3-(5z,8z,11z,14z,17z-Eicosapentaenoate) 3'-Palmitate	36713	http://funmeta.oebiotech.com/network/36713			LMPR01070380							[C@]1(O)(/C=C/C(/C)=C/C=C/C(/C)=C/C=C/C=C(/C=C/C=C(/C=C/[C@]2(O)[C@@](O)(C)C[C@@H](OC(=O)CCCCCCCCCCCCCCC)C[C@]2(C)C)\C)\C)[C@@](O)(C)C[C@@H](OC(CCC/C=C\C/C=C\C/C=C\C/C=C\C/C=C\CC)=O)C[C@@]1(C)C	OHGQYBRYHYLZSD-GSQNOOMRSA-N	Lipids and lipid-like molecules	Prenol lipids	Tetraterpenoids	Level 4	37.6	0	M+K	C76H118O8	0.914724	123.104	321096	976430	0.000383386	0.000126075	0.328847	-11.3489	-12.9534	-1.60451	0.0161516	1.84776e-10	0.000310429	0.0837663	1.31161e-07	0.00798883	Down	Down	Down	1.73099	2.63961
13.29_821.5866m/z	1	1	1	821.587	13.2929	pos	PI(O-18:0/17:0)	24705	http://funmeta.oebiotech.com/network/24705			LMGP06020025					52928439		[C@]([H])(OC(CCCCCCCCCCCCCCCC)=O)(COP(=O)(O)O[C@H]1[C@H](O)[C@@H](O)[C@H](O)[C@@H](O)[C@H]1O)COCCCCCCCCCCCCCCCCCC	HSGZSUBIZSPVHZ-FRYBKQPRSA-N	Lipids and lipid-like molecules	Glycerophospholipids	Glycerophosphoinositols	Level 4	36.1	0	M+H-H2O	C44H87O12P	-4.28242	15151.9	238558	662613	0.0635143	0.0228668	0.360027	-3.97677	-5.4506	-1.47382	0.00215159	5.86394e-07	0.000239838	0.0268867	7.96792e-05	0.00686161	Down	Down	Down	1.5634	2.13734
13.35_1173.8466m/z	1	1	1	1173.85	13.3454	pos	Mactraxanthin 3-Linolenate 3'-Palmitate	36711	http://funmeta.oebiotech.com/network/36711			LMPR01070378							[C@]1(O)(/C=C/C(/C)=C/C=C/C(/C)=C/C=C/C=C(/C=C/C=C(/C=C/[C@]2(O)[C@@](O)(C)C[C@@H](OC(=O)CCCCCCCCCCCCCCC)C[C@]2(C)C)\C)\C)[C@@](O)(C)C[C@@H](OC(CCCCCCC/C=C\C/C=C\C/C=C\CC)=O)C[C@@]1(C)C	PMLUKTBNVOFDDD-OITHXFONSA-N	Lipids and lipid-like molecules	Prenol lipids	Tetraterpenoids	Level 4	36	0	M+K	C74H118O8	0.683777	264.181	138222	785044	0.00191128	0.000336518	0.17607	-9.03125	-11.537	-2.50578	0.0386575	5.43372e-10	5.00677e-06	0.139257	2.63691e-07	0.000762555	Down	Down	Down	1.08325	2.3727
D: control group
DP: RT+anti-PD-1 group
M: RT+anti-PD-1+si-Hspb1 group
[truncated: 16 more columns]
